# Supplementary material for: Porphyrin overdrive rewires cancer cell metabolism
Source: Life Sci Alliance. 2024 Apr 22;7(7):e202302547. doi: 10.26508/lsa.202302547 (PMC11035860; doi:10.26508/lsa.202302547)
Supplement: Supplementary file 1 [file LSA-2023-02547_TableS1.xlsx]

## Sheet: Sheet2
Supplemental Table S1 CRISPR/Cas9 essentiality screens related to heme metabolism and oncogenesis.
Cell Line Names	TFRC	UROD	FECH	SDHC	CYC1	DGCR8	HPX	HMOX1	AURKA	AURKB	MYC	KRAS	Source	Lineage	Histology	Gender	Age	Primary/Metastasis	Achilles culture medium
ASPC1_PANCREAS	-1.15512	-0.597468	-0.317308	-0.833057	-0.699249	-0.192778	0.185822	0.0851547	-0.83022	-1.01397	-1.58476	-1.16675	CCLE	Pancreas	carcinoma	female	62	metastasis	RPMI; 10% FBS
KP4_PANCREAS	-0.409886	-0.819848	-0.305209	-0.721843	-0.846759	-0.382177	0.0949826	0.154127	-1.01332	-1.23425	-1.30728	-0.915239	CCLE	Pancreas	carcinoma	male	50	metastasis	DMEM:F12 (1:1); 10% FBS
NCIH441_LUNG	-0.942227	-0.93612	-0.56287	-0.741692	-0.855304	-0.197032	0.139959	0.0717742	-1.07871	-1.13658	-1.49626	-0.866803	CCLE	Lung (NSCLC)	carcinoma	male	NA	metastasis	RPMI; 10% FBS
SKMES1_LUNG	-0.557795	-0.256505	-0.0286887	-0.314201	-0.184299	-0.436125	-0.0145409	-0.0890296	-0.983037	-1.25159	-1.22251	-0.252272	CCLE	Lung (NSCLC)	carcinoma	male	65	metastasis	DMEM; 10% FBS
CJM_SKIN	-0.438905	-0.601619	-0.111369	-0.347365	-0.580493	-0.373005	0.18852	0.01655	-0.919026	-1.11531	-1.66482	-0.231393	CCLE	Melanoma	malignant_melanoma	NA	NA	metastasis	Hams F-12; 10% FBS
SKMEL30_SKIN	-1.04943	-0.354363	-0.0115263	-0.292561	-0.423212	-0.172495	-0.122413	-0.12085	-0.876599	-1.162	-1.80888	-0.269089	CCLE	Melanoma	malignant_melanoma	male	67	metastasis	RPMI; 10% FBS
EFO27_OVARY	-1.1174	-0.959587	-0.251857	-0.654812	-1.25051	-0.207599	0.103013	0.0931842	-0.918983	-1.08778	-1.36786	-0.286226	CCLE	Ovary	carcinoma	female	36	metastasis	RPMI; 20% FBS; 0.1mM NEAA; 1mM Sodium Pyruvate
OV90_OVARY	-0.39027	-0.222797	0.0179797	-0.423638	-0.664427	-0.529847	0.00113075	-0.035699	-1.07985	-1.07225	-1.42616	-0.271417	CCLE	Ovary	carcinoma	female	64	metastasis	DMEM; 10% FBS(Tony) [1:1 mixture of MCDB 105 medium with 1.5 g/L sodium bicarbonate added and Medium 199; 10% FBS]
HT1080_SOFT_TISSUE	-0.687211	-0.825803	-0.0756393	-0.624043	-0.902385	-0.258429	0.0641421	-0.0153907	-1.01816	-1.22219	-1.00262	-0.284041	CCLE	Soft Tissue	fibrosarcoma	male	35	metastasis	EMEM; 10% FBS
RH30_SOFT_TISSUE	-0.816643	-1.03926	-0.35048	-0.578303	-0.662934	-0.183207	-0.148775	-0.133007	-0.95903	-0.805523	-1.11855	-0.405922	CCLE	Soft Tissue	rhabdomyosarcoma	male	17	metastasis	RPMI; 10% FBS
EFM19_BREAST	-0.789235	-0.948887	-0.643267	-0.74244	-0.67901	-0.273472	0.0305695	-0.0549097	-0.754213	-0.855392	-1.306	-0.236427	CCLE	Breast	carcinoma	female	50	metastasis	RPMI; 10% FBS
MDAMB415_BREAST	-0.661766	-0.181523	-0.122057	-0.776634	-0.82037	-0.149815	0.0814103	0.123116	-0.870501	-1.07214	-1.2319	-0.87021	CCLE	Breast	carcinoma	female	38	metastasis	L-15; 15% FBS; 2mM glutamine; 10mcg/mL Insulin; 10mcg/mL Glutathione
