# Supplementary material for: Porphyrin overdrive rewires cancer cell metabolism
Source: Life Sci Alliance. 2024 Apr 22;7(7):e202302547. doi: 10.26508/lsa.202302547 (PMC11035860; doi:10.26508/lsa.202302547)
Supplement: Supplementary file 2 [file LSA-2023-02547_TableS2.xlsx]

## Sheet: SuppementalTableS2
Supplemental Table S2 CRISPR/Cas9 essentiality scores of diverse cell lines related to heme biosynthesis genes.
Gene Symbol		ABCG2	ABCG2	ABCG2	ABCG2	FLVCR1	FLVCR1	FLVCR1	FLVCR1	FLVCR2	FLVCR2	FLVCR2	FLVCR2	SLC48A1	SLC48A1	SLC48A1	SLC48A1	ALAS1	ALAS1	ALAS1	ALAS1	ALAD	ALAD	ALAD	ALAD	HMBS	HMBS	HMBS	HMBS	UROS	UROS	UROS	UROS	UROD	UROD	UROD	UROD	CPOX	CPOX	CPOX	CPOX	PPOX	PPOX	PPOX	PPOX	FECH	FECH	FECH	FECH
Cell line tissue types	Number of cell lines	Quantiles25	Quantiles75	Median	Mean	Quantiles25	Quantiles75	Median	Mean	Quantiles25	Quantiles75	Median	Mean	Quantiles25	Quantiles75	Median	Mean	Quantiles25	Quantiles75	Median	Mean	Quantiles25	Quantiles75	Median	Mean	Quantiles25	Quantiles75	Median	Mean	Quantiles25	Quantiles75	Median	Mean	Quantiles25	Quantiles75	Median	Mean	Quantiles25	Quantiles75	Median	Mean	Quantiles25	Quantiles75	Median	Mean	Quantiles25	Quantiles75	Median	Mean
AUTONOMIC_GANGLIA	11	0.2	0.2	0.2	0.190909	-0.1	0	0	-0.0181818	-0.4	-0.2	-0.3	-0.281818	-0.1	0.1	0	-0.00909091	0	0.1	0	0.0181818	-0.1	0	0	-0.0454545	-0.3	-0.2	-0.2	-0.218182	-0.4	-0.2	-0.2	-0.263636	-0.7	-0.4	-0.5	-0.554545	-0.5	-0.3	-0.4	-0.418182	-0.1	0	0	-0.0363636	-0.4	-0.1	-0.3	-0.290909
BONE	6	0.1	0.225	0.1	0.15	-0.1	0.05	0	0	-0.25	0	-0.1	-0.133333	-0.1	0	0	-0.0333333	-0.1	0	-0.05	-0.05	-0.025	0.125	0.05	0.05	-0.45	0	-0.1	-0.2	-0.375	-0.1	-0.2	-0.25	-0.475	-0.2	-0.35	-0.366667	-0.4	-0.275	-0.3	-0.316667	-0.2	0	-0.1	-0.1	-0.475	-0.075	-0.15	-0.25
BREAST	26	0.1	0.2	0.1	0.157692	-0.1	0.025	0	-0.05	-0.1	0	-0.1	-0.0846154	-0.025	0	0	-0.0192308	-0.2	0	-0.1	-0.107692	-0.125	0	-0.1	-0.0807692	-0.2	-0.1	-0.2	-0.192308	-0.2	-0.1	-0.2	-0.176923	-0.7	-0.5	-0.65	-0.603846	-0.5	-0.3	-0.4	-0.419231	-0.1	0	0	-0.0269231	-0.4	-0.2	-0.3	-0.323077
CENTRAL_NERVOUS_SYSTEM	36	0.1	0.1	0.1	0.0944444	0	0.1	0	0.0166667	-0.1	0	-0.1	-0.0666667	-0.175	0	-0.1	-0.0916667	-0.1	0	0	-0.0277778	-0.1	0	0	-0.0222222	-0.275	-0.1	-0.2	-0.177778	-0.2	-0.1	-0.2	-0.177778	-0.475	-0.3	-0.4	-0.4	-0.4	-0.3	-0.3	-0.361111	-0.1	0	-0.1	-0.0722222	-0.2	-0.1	-0.2	-0.172222
ENDOMETRIUM	12	0	0.1	0.1	0.0833333	-0.175	0.075	0	-0.0583333	-0.1	0	-0.05	-0.0583333	-0.1	0	0	-0.025	-0.1	-0.025	-0.1	-0.0916667	-0.25	-0.025	-0.1	-0.125	-0.375	-0.125	-0.2	-0.25	-0.3	-0.025	-0.2	-0.216667	-0.875	-0.5	-0.6	-0.658333	-0.675	-0.3	-0.45	-0.483333	-0.2	-0.1	-0.1	-0.141667	-0.3	-0.2	-0.2	-0.266667
HAEMATOPOIETIC_AND_LYMPHOID_TISSUE	13	0.1	0.2	0.1	0.146154	-0.1	0.1	0	0.0153846	-0.25	-0.2	-0.2	-0.207692	0	0.05	0	0.00769231	-0.5	-0.15	-0.5	-0.346154	-0.65	0	-0.3	-0.284615	-0.6	-0.2	-0.4	-0.369231	-0.7	-0.4	-0.5	-0.515385	-1	-0.85	-0.9	-0.907692	-0.7	-0.5	-0.6	-0.6	-0.2	-0.05	-0.1	-0.0846154	-0.8	-0.45	-0.5	-0.561538
KIDNEY	16	0	0.2	0.2	0.125	0	0.1	0.05	0.04375	-0.1	-0.025	-0.1	-0.0875	0	0	0	0.00625	-0.1	0	0	-0.03125	-0.1	0.075	0	-0.025	-0.2	-0.1	-0.15	-0.14375	-0.2	-0.1	-0.1	-0.13125	-0.4	-0.3	-0.35	-0.36875	-0.475	-0.225	-0.4	-0.35625	-0.1	-0.025	-0.1	-0.0875	-0.2	-0.1	-0.15	-0.15625
LARGE_INTESTINE	25	0.1	0.3	0.2	0.188	-0.1	0.05	0	-0.016	-0.2	0	-0.1	-0.136	-0.1	0	0	-0.028	-0.1	0.05	0	-0.048	-0.2	0	-0.1	-0.088	-0.3	-0.1	-0.2	-0.2	-0.3	-0.15	-0.2	-0.224	-0.85	-0.5	-0.6	-0.664	-0.5	-0.35	-0.4	-0.444	-0.2	-0.05	-0.1	-0.108	-0.4	-0.2	-0.3	-0.336
LIVER	13	0.05	0.15	0.1	0.1	0	0	0	-0.00769231	-0.2	0	-0.1	-0.107692	-0.1	0	0	-0.0615385	-0.1	0	0	-0.0538462	-0.1	0.05	0	-0.0153846	-0.3	-0.1	-0.2	-0.215385	-0.25	-0.1	-0.1	-0.176923	-0.55	-0.3	-0.4	-0.423077	-0.45	-0.3	-0.4	-0.392308	-0.15	0	-0.1	-0.0846154	-0.3	-0.1	-0.2	-0.269231
LUNG	47	0.1	0.2	0.1	0.119149	0	0.1	0	0.012766	-0.3	-0.1	-0.2	-0.189362	0	0.1	0	0.00638298	-0.1	0	-0.1	-0.0957447	-0.1	0	-0.1	-0.1	-0.3	-0.1	-0.2	-0.223404	-0.3	-0.1	-0.2	-0.23617	-0.8	-0.5	-0.6	-0.631915	-0.5	-0.3	-0.4	-0.434043	-0.2	0	-0.1	-0.114894	-0.4	-0.2	-0.3	-0.331915
OESOPHAGUS	10	0	0.125	0.1	0.1	-0.025	0.025	0	-0.01	-0.1	0	-0.1	-0.07	-0.1	0	0	-0.02	-0.125	-0.1	-0.1	-0.11	-0.2	0	-0.1	-0.1	-0.35	-0.175	-0.2	-0.27	-0.225	-0.1	-0.1	-0.16	-0.7	-0.475	-0.6	-0.6	-0.5	-0.375	-0.45	-0.44	-0.225	-0.1	-0.15	-0.16	-0.525	-0.275	-0.35	-0.37
OVARY	31	0.1	0.2	0.1	0.145161	0	0.1	0	0.0290323	-0.1	0	-0.1	-0.0645161	-0.1	0	0	-0.016129	-0.1	0	0	-0.0483871	-0.1	0.1	0	-0.0129032	-0.2	-0.1	-0.1	-0.132258	-0.2	-0.1	-0.1	-0.132258	-0.8	-0.3	-0.5	-0.56129	-0.5	-0.3	-0.4	-0.380645	-0.1	0	-0.1	-0.0548387	-0.3	-0.1	-0.2	-0.212903
PANCREAS	23	0.1	0.1	0.1	0.1	0	0.1	0	0.00434783	-0.3	-0.2	-0.3	-0.269565	0	0.1	0	1.20676e-18	-0.1	0	-0.1	-0.0565217	-0.1	0	-0.1	-0.0956522	-0.3	-0.1	-0.2	-0.230435	-0.3	-0.1	-0.2	-0.213043	-0.8	-0.5	-0.7	-0.647826	-0.5	-0.4	-0.4	-0.43913	-0.1	0	-0.1	-0.0608696	-0.5	-0.2	-0.3	-0.317391
SKIN	29	0.1	0.2	0.1	0.124138	-0.1	0.05	0	-0.0137931	-0.1	0	0	-0.0448276	-0.1	0	-0.1	-0.0689655	-0.1	0	0	-0.0517241	-0.1	0	0	-0.037931	-0.3	-0.1	-0.2	-0.2	-0.2	-0.1	-0.2	-0.168966	-0.6	-0.4	-0.5	-0.517241	-0.5	-0.3	-0.3	-0.368966	-0.1	0	-0.1	-0.0793103	-0.3	-0.1	-0.2	-0.203448
SOFT_TISSUE	6	0	0.15	0.05	0.0833333	-0.05	0.1	0	0	-0.1	0.025	-0.05	-0.0333333	-0.3	0.025	-0.05	-0.1	-0.125	0	-0.05	-0.0666667	-0.025	0.1	0	0.0166667	-0.3	0	-0.1	-0.133333	-0.4	-0.075	-0.15	-0.2	-0.85	-0.375	-0.6	-0.616667	-0.425	-0.275	-0.35	-0.35	-0.1	0	-0.05	-0.05	-0.325	-0.1	-0.2	-0.216667
STOMACH	10	0.1	0.2	0.2	0.16	-0.05	0.1	0	-0.02	-0.1	-0.075	-0.1	-0.09	-0.325	0	-0.1	-0.15	-0.3	0	-0.1	-0.15	-0.35	0.025	-0.15	-0.16	-0.5	-0.275	-0.4	-0.39	-0.425	-0.2	-0.3	-0.33	-1	-0.55	-0.75	-0.74	-0.55	-0.3	-0.4	-0.43	-0.2	0	-0.1	-0.12	-0.525	-0.2	-0.25	-0.35
THYROID	1	0.1	0.1	0.1	0.1	0	0	0	0	0	0	0	0	-0.1	-0.1	-0.1	-0.1	0	0	0	0	0.1	0.1	0.1	0.1	-0.2	-0.2	-0.2	-0.2	-0.2	-0.2	-0.2	-0.2	-0.7	-0.7	-0.7	-0.7	-0.3	-0.3	-0.3	-0.3	-0.1	-0.1	-0.1	-0.1	-0.1	-0.1	-0.1	-0.1
UPPER_AERODIGESTIVE_TRACT	8	0	0.25	0.1	0.1125	-0.1	0.075	0	-0.0125	-0.1	-0.1	-0.1	-0.1	-0.1	0.1	0	0.0125	-0.1	-0.025	-0.1	-0.0875	0	0.1	0.1	0.075	-0.175	0	-0.1	-0.1	-0.2	-0.025	-0.15	-0.1375	-0.575	-0.325	-0.45	-0.4375	-0.4	-0.3	-0.35	-0.35	-0.1	0	0	-0.0375	-0.3	-0.1	-0.2	-0.2
URINARY_TRACT	19	0.1	0.2	0.1	0.136842	-0.1	0	0	-0.0315789	-0.1	0	-0.1	-0.0684211	-0.1	0	-0.1	-0.0736842	-0.1	0	0	-0.0631579	-0.1	0.1	0	-0.0105263	-0.4	-0.2	-0.2	-0.252632	-0.3	-0.1	-0.2	-0.194737	-0.7	-0.4	-0.5	-0.563158	-0.5	-0.3	-0.4	-0.373684	-0.1	0	-0.1	-0.1	-0.4	-0.2	-0.3	-0.273684
