# Supplementary material for: Porphyrin overdrive rewires cancer cell metabolism
Source: Life Sci Alliance. 2024 Apr 22;7(7):e202302547. doi: 10.26508/lsa.202302547 (PMC11035860; doi:10.26508/lsa.202302547)
Supplement: Supplementary file 3 [file LSA-2023-02547_TableS3.xlsx]

## Sheet: Sheet1
Supplemental Table S3 Partial heme biosynthetic pathway requirement for in vitro cancer cell growth
						Types of cancer cell lines
Heme biosyntheis pathway essentiality (i.e. numbers of enzyme encoding genes are required for growth based on CRISPR KO)	Total Cell lines analyzed	No known export genes required	known export genes required	No known import genes required	Known import genes required	AML	Breast	Chondrosarcoma	Colorectal	Endometrium	Esophagus	Ewing Sarcoma	Glioma	Kidney	Liver	Lung (NSCLC)	Lung (SCL)	Lymphoma (DLBCL)	Medulloblastoma	Melanoma	Meningioma	Neuroblastoma	Osteosarcoma	Ovary	Pancreas	Soft Tissue	Stomach	T-cell ALL	T-cell Lymphoma (ALCL)	Thyroid	Upper Aerodigestive	Urinary Tract
Enzyme (1 required)	12	0	9	3	12	0	1	1	1	0	0	0	2	2	0	0	0	0	0	1	0	0	0	3	0	0	0	0	0	0	1	0
Enzyme (2 required)	69	5	57	17	74	1	6	0	1	3	2	0	8	6	4	6	0	0	2	9	0	2	2	12	3	2	0	0	0	0	3	2
Enzyme (3 required)	72	3	48	27	75	0	4	0	7	0	0	1	14	4	4	6	1	0	0	7	0	1	0	8	7	1	0	0	0	1	2	7
Enzyme (4 required)	68	5	42	31	73	1	7	0	4	3	4	0	4	4	3	14	0	0	1	7	0	3	0	7	5	0	3	1	0	0	1	1
Enzyme (5 required)	60	6	27	39	66	1	5	0	7	3	0	0	3	0	1	9	1	0	1	5	1	5	2	1	5	2	4	0	1	0	1	8
Enzyme (6 required)	13	5	10	8	18	1	1	0	2	1	2	0	0	0	1	5	0	0	0	0	0	0	0	1	3	0	0	0	0	0	0	1
Enzyme (7 required)	12	5	10	7	17	1	2	0	2	2	2	0	0	0	0	3	0	1	0	0	0	0	0	0	0	0	2	0	2	0	0	0
Enzyme (8 required)	6	1	4	3	7	2	0	0	1	0	0	0	0	0	0	2	0	0	0	0	0	0	0	0	0	0	1	1	0	0	0	0
