# Supplementary material for: Porphyrin overdrive rewires cancer cell metabolism
Source: Life Sci Alliance. 2024 Apr 22;7(7):e202302547. doi: 10.26508/lsa.202302547 (PMC11035860; doi:10.26508/lsa.202302547)
Supplement: Supplementary file 4 [file LSA-2023-02547_TableS4.xlsx]

## Sheet: Sheet1
Supplemental Table S4 In vivo murine CRISPR/CAS9 screen gene essentiality scores in pancreatic and lung cancers
Gene	Zhu_invivoCRISPR_CellMet2021_in.vitro.mean pancrea	Zhu_invivoCRISPR_CellMet2021_in.vitro.pValue pancrea	Zhu_invivoCRISPR_CellMet2021_in.vivo.mean pancrea	Zhu_invivoCRISPR_CellMet2021_in.vivo.pValue pancrea	Zhu_invivoCRISPR_CellMet2021_vivo.vitro.mean pancrea	Zhu_invivoCRISPR_CellMet2021_vivo.vitro.pValue pancrea	in vitro score lung	in vivo score lung	in vitro score pancreas	C57BL/6J score pancreas
ALAS1	-0.270657	0.222936	-0.851869	0.0237753	-0.581212	0.0884108
ALAS2	0.0535446	0.809101	-0.48976	0.132434	-0.543304	0.21032
ALAD	-0.536967	0.0499366	-0.81952	0.00916763	-0.282553	0.399639
HMBS	-1.45259	0.0243003	-3.41242	0.000219585	-1.95983	0.0123962	0.15255	-2.93338	-0.492347	-3.85578
UROS	-0.773368	0.0501529	-2.00049	0.0106614	-1.22712	0.048811	-0.3048	-2.62911	-1.16876	-2.43387
UROD	-1.83939	0.00122598	-2.92812	0.0023805	-1.08873	0.0590767
CPOX	-0.972857	9.59579e-05	-3.46742	2.24691e-05	-2.49457	0.000204311	0.184646	-1.92107	-0.923013	-2.58149
PPOX	-0.889979	0.000274895	-2.89408	7.17759e-05	-2.0041	0.000108327	-0.0732127	-2.40413	-1.56157	-3.69034
FECH	-1.5161	0.0353017	-2.20623	0.0198576	-0.690128	0.239407
TFRC	-1.0343	0.0210723	-1.47423	0.0646294	-0.439935	0.230266
CYC1	-2.32188	0.000296715	-2.34794	0.00283448	-0.0260653	0.938564
GPX4	-0.198031	0.334333	-0.401625	0.035715	-0.203594	0.274752
						*significant changes from in vitro to in vivo are shaded
