# Supplementary material for: Porphyrin overdrive rewires cancer cell metabolism
Source: Life Sci Alliance. 2024 Apr 22;7(7):e202302547. doi: 10.26508/lsa.202302547 (PMC11035860; doi:10.26508/lsa.202302547)
Supplement: Supplementary file 5 [file LSA-2023-02547_TableS5.xlsx]

## Sheet: Sheet1
Supplemental Table S5 Tissue-specific gene expression in patient-derived tumor samples (GTEX project and TGCA program) vs. normal individual samples
GeneID	Tumor Average	Normal Average	Tumor_vs_normal (Log2FoldChange)	Pan Tumor Upregulation Relative Score		Tumor code	Tumor types	MYC (N)	MYC (T)	KRAS (N)	KRAS (T)	AURKA (N)	AURKA (T)	HPX (N)	HPX (T)	TFRC (N)	TFRC (T)	FLVCR1 (N)	FLVCR1 (T)	FECH (N)	FECH (T)	PPOX (N)	PPOX (T)	CPOX (N)	CPOX (T)	UROD (N)	UROD (T)	UROS (N)	UROS (T)	HMBS (N)	HMBS (T)	ALAD (N)	ALAD (T)	ALAS1 (N)	ALAS1 (T)	ALAS2 (N)	ALAS2 (T)
ALAS2	0.216129	0.967742	-0.751613	9.67742		ACC	Adrenocortical carcinoma	4.9	3.2	2.8	2.8	1.4	3	1	0.5	4.3	3.8	1.9	1.8	4.3	2.9	4.8	3.9	3.3	3	7.2	7.1	5.2	5.1	4.2	3.6	7.4	5.4	8.9	6.8	0.1	0.1
ALAS1	5.25806	5.15161	0.106452	64.5161		BLCA	Bladder Urothelial Carcinoma	6.1	5.2	3.6	3.5	1.5	4.3	0.6	0.5	4.7	5.4	1.7	2.4	3.7	3.1	3.8	4.3	3.1	3.5	6.1	5.9	4.7	4.7	3.7	4.6	5	4	5.7	5.8	0.1	0
ALAD	4.52258	5.01935	-0.496774	12.9032		BRCA	Breast invasive carcinoma	6.7	5.7	3.2	4	1.1	3.9	2.2	2.9	4.4	5.2	2	3.2	3.7	4	4.4	4.4	3.2	3.1	6.2	6	4.9	5.4	3.6	4.3	5.1	4.9	4.8	5	0.3	0
HMBS	4.41935	3.79032	0.629032	80.6452		CESC	Cervical squamous cell carcinoma and endocervical adenocarcinoma	5.4	5.9	3.4	3.6	1.1	4.7	1.8	0.4	4.2	6.1	2.3	2.5	3.5	3.4	4.8	4.2	3.5	4.1	6.1	5.9	4.4	4.9	3.8	4.4	4.9	4.2	4.5	5.1	0.2	0.1
UROS	5.12903	4.8	0.329032	61.2903		CHOL	Cholangio carcinoma	4.3	5.4	2	3.5	0.7	3.1	11.7	2.8	2	4.7	0.7	2.6	3.2	3.3	2.5	4.5	3	3	5.8	6.2	4.7	5.2	3.4	4.3	6.4	5.1	7.4	4.9	0.1	0.2
UROD	6.06452	6.03226	0.0322581	35.4839		COAD	Colon adenocarcinoma	5	7.1	3.6	3.8	1.6	5	1.4	0.6	4.9	6.5	1.9	3	3.4	2.7	4.4	3.4	3.3	3.8	5.9	5.2	4.7	5	3.8	5.1	4.9	4.4	4.9	5.5	0.1	0
CPOX	3.34516	3.07419	0.270968	58.0645		DLBC	Lymphoid Neoplasm Diffuse Large B-cell Lymphoma	2.7	5.3	2.2	3	0.7	4.4	0.3	0.2	2.6	5.8	0.6	2.5	2.7	2.9	2.8	4	1.2	2.8	4.1	6	2.7	5.5	3.5	5	2.6	3.5	3.8	5.9	7.7	0
PPOX	4.06452	4.24839	-0.183871	32.2581		ESCA	Esophageal carcinoma	6.1	6.8	4	4.6	2.6	4.7	0.8	0.4	5	6.5	1.7	3.3	3.7	3.5	4	3.3	3.9	3.9	5.3	4.9	4.4	4.6	4	4.1	5.3	4.4	4.8	5.2	0.1	0.1
FECH	3.46452	3.62581	-0.16129	35.4839		GBM	Glioblastoma multiforme	1.5	4.7	3.1	3.3	0.9	3.5	1	1.1	4	5.2	1.6	2.2	3.2	4	4.5	4.6	3.2	3.3	6	7.1	6.3	5.1	3.3	4.9	5.3	4.9	4.7	5.2	0.3	0.3
FLVCR1	2.45806	1.7871	0.670968	83.871		HNSC	Head and Neck squamous cell carcinoma	6.7	6.8	3.6	3.7	2.5	4.4	0.2	0.2	4.3	5.7	1.3	2.1	3.4	3.4	2.9	3.1	3	3.7	5.2	5.8	4.5	4.7	4.1	4.5	4.4	4	5.2	4.9	0	0
TFRC	4.93871	4.34516	0.593548	67.7419		KICH	Kidney Chromophobe	3.8	2.6	3	3.6	1.4	2.7	0.5	0.2	4.1	5.1	1.7	0.9	4.5	3.8	4.2	2.8	2.5	3.3	6.3	5.8	5.4	4.5	4.1	4.3	4.8	3.7	5.2	6	0.4	0.1
HPX	1.08065	1.79032	-0.709677	25.8065		KIRC	Kidney renal clear cell carcinoma	3.7	5.6	3.6	3.4	1.5	2	0.3	0.6	4.2	4.3	1.8	1.9	5.3	3.7	3.6	3.8	2.5	3	6.2	6.5	5.4	5	3.8	3.5	5.3	4.5	5.2	4.3	0.3	0.3
AURKA	3.54839	1.55484	1.99355	93.5484		KIRP	Kidney renal papillary cell carcinoma	3.8	4.9	3.1	3.3	1.4	2	0.5	0.6	4.2	3.2	1.6	1.8	4.8	3.5	4	4.4	2.3	3	6.3	6.6	5.4	5.5	3.8	4.4	5.2	4.3	5.2	5.4	0.3	0.4
KRAS	3.53226	3.10645	0.425806	67.7419		LAML	Acute Myeloid Leukemia	7	6.4	3.9	4.5	6.5	3.4	0.3	0.4	8	7.1	4.1	3.5	5.7	4.6	5.2	4.7	5.9	4	8.6	5.9	4.7	5.1	6.7	4.5	3.7	5.3	4.6	4.8	6.8	3.7
MYC	5.26774	4.80968	0.458065	54.8387		LGG	Brain Lower Grade Glioma	1.5	5.1	3.1	3.7	0.9	1.6	1	0.7	4	4	1.6	2.3	3.2	3.9	4.5	4.6	3.2	3.4	6	6.6	6.3	5.6	3.3	4.6	5.3	5.5	4.7	4.9	0.3	0.2
						LIHC	Liver hepatocellular carcinoma	4.1	4.3	2.3	2.3	1	3.1	11.2	10.2	3.2	3.9	0.8	2.1	3.3	3.3	3	4	3.5	3	5.9	6.3	4.7	5.1	3.5	4.3	5.8	5.8	6.6	6.7	0.3	0.1
						LUAD	Lung adenocarcinoma	5.2	4.9	3.6	4	1.5	3.7	1.5	0.7	6.3	4.9	2.2	2.7	3.4	3.6	4.6	4.1	3.3	3.5	6	5.9	4.8	5.2	3.8	4.7	4.7	4.5	5.5	5.4	1.2	0.1
						LUSC	Lung squamous cell carcinoma	5.3	6.3	3.6	4	1.4	4.4	1.5	0.5	6.2	7.1	2.3	2.9	3.4	4	4.6	3.7	3.3	4	6	5.8	4.8	5	3.8	4.8	4.6	4.1	5.4	5	1.3	0.1
						OV	Ovarian serous cystadenocarcinoma	6.1	5.9	3	3.4	1.8	4.1	1.8	0.5	6.1	5	2	2.1	3.6	3.5	5.5	4.2	3.5	3	6.4	5.6	4.8	5.3	2.8	4.4	5.2	3.9	4	5.1	0.2	0.1
						PAAD	Pancreatic adenocarcinoma	4.7	5.3	2.1	3.8	0.5	2.9	1.1	0.8	3	4.7	1.2	2.3	2.5	2.8	3.4	3.8	2.2	3.3	4.4	5.9	3.8	5	3.2	4.1	4.7	4.8	2.9	5.3	0.2	0.1
						PCPG	Pheochromocytoma and Paraganglioma	5.9	3.3	2.3	2.9	1	1.7	0.4	0.8	4.6	3.2	1.7	2.5	3.4	3.5	4.4	4.5	2.9	2.7	7.4	6	4.9	5.4	4.2	3.8	7	5.3	9.7	4.6	0	0.1
						PRAD	Prostate adenocarcinoma	4.9	5.8	3.1	3.2	1	1.5	2.1	1.6	3.8	3.1	2.1	2.5	3.7	4.3	5	4.1	3.1	3	6	5.8	5.2	5.2	4	4.4	5.1	4.4	4.8	5	0.2	0.1
						READ	Rectum adenocarcinoma	5	7.1	3.5	3.9	1.4	5.1	1.5	0.6	4.8	6.5	1.8	3.1	3.4	2.5	4.5	3.3	3.3	3.9	6	5.2	4.8	4.9	3.8	5	4.9	4.5	4.8	5.4	0.1	0
						SARC	Sarcoma	5	5.3	2.9	3.3	1.5	3.9	0.3	0.8	3.8	4.1	1	1.6	4	3.4	3.8	4.1	2.1	3.3	6.5	6.7	5.3	5.3	3.8	4	5.3	4.5	5.2	5	0.2	0.1
						SKCM	Skin Cutaneous Melanoma	7.1	6.2	3.3	3	1.4	4.2	1.9	0.4	4.5	4.8	2	2.4	3.2	3.7	4.9	4.2	3.2	4.1	5.6	6.6	4.6	5	3.6	4.6	5.1	4.5	4.4	5.5	0.1	0
						STAD	Stomach adenocarcinoma	4.7	6	3.3	4.1	1.5	4.5	1.1	0.4	3.9	5.7	1.6	3	3	3.5	4	3.2	2.8	3.5	5.1	4.8	4.3	4.6	3.3	4.1	5.1	4.4	4.7	5.4	0.1	0.1
						TGCT	Testicular Germ Cell Tumors	3.9	4	3	4.7	4.8	4.8	2.2	1.5	4.2	4.6	2.9	3.5	3.1	3.2	4.6	4.4	2.8	3.3	6.5	6.4	5.6	5	3.6	4.8	4.7	4.4	4.7	5.1	0.3	0
						THCA	Thyroid carcinoma	4.6	3.3	3.3	3	1.1	1.2	1.5	0.4	4.2	3.4	2	1.7	3.9	3.3	5.3	4	3.3	2.7	6.6	6.6	5.4	5.5	4.1	3.9	5.3	4.9	4.8	4.9	0.5	0.1
						THYM	Thymoma	2.7	5.3	2.2	2.8	0.7	3.5	0.3	0.5	2.6	3.5	0.6	2.5	2.7	3.6	2.8	4.9	1.2	3.2	4.1	6.5	2.7	5.3	3.5	4.3	2.6	4.4	3.8	4.6	7.7	0
						UCEC	Uterine Corpus Endometrial Carcinoma	5.4	4.6	3.3	3.4	0.9	4	1.7	0.8	4.3	5.3	2.3	2.9	3.7	3.4	5.4	4.9	3.8	3.2	6.6	6.1	4.7	5.6	3.7	4.9	4.9	4	4.4	5.3	0.2	0.1
						UCS	Uterine Carcinosarcoma	5.3	5	3.3	3.4	0.9	4.7	1.8	0.9	4.3	4.7	2.4	2.4	3.8	3.1	5.5	4.6	3.9	3.1	6.6	6.3	4.7	5.7	3.7	4.8	5	3.7	4.4	5	0.3	0.1
