# Supplementary material for: Porphyrin overdrive rewires cancer cell metabolism
Source: Life Sci Alliance. 2024 Apr 22;7(7):e202302547. doi: 10.26508/lsa.202302547 (PMC11035860; doi:10.26508/lsa.202302547)
Supplement: Supplementary file 6 [file LSA-2023-02547_TableS6.xlsx]

## Sheet: Sheet1
Supplemental Table S6 Singe cell RNAseq of human embryonic stem cells
(raw data from Yan et al, Nat Str Mol Bio 2013)
Gene_ID	ALAS1	ALAS2	UROD	FECH	AURKA	SOX4
Transcript_ID	NM_000688, NM_199166,	NM_000032, NM_001037967, NM_001037968,	NM_000374, NR_036510,	NM_000140, NM_001012515,	NM_003600, NM_198433, NM_198434, NM_198435, NM_198436, NM_198437,	NM_003107,
Adjusted P value early (oocyte, zygot, 2 cell, 4 cells) vs late (Morulae, blastocyte)	5.34682e-11	1	1	1	5.40109e-08	0.000858393
Oocyte #1(RPKM)	335.242	0	11.935	0.576	1607.16	0.283
Oocyte #2(RPKM)	299.807	0	8.368	0.687	1563.09	0.851
Oocyte #3(RPKM)	303.276	0	6.876	0.647	1783.08	0.297
Zygote #1(RPKM)	241.282	0	18.009	0.643	1172.6	0.334
Zygote #2(RPKM)	180.645	0	17.839	0	1591.26	0.18
Zygote #3(RPKM)	161.908	0	19.474	0.561	1094.26	0.125
2-cell embryo#1 -Cell#1(RPKM)	254.647	0	12.895	0.196	1630.26	0.364
2-cell embryo#1 -Cell#2(RPKM)	318.024	0	10.287	0.123	1549.19	0.2
2-cell embryo#2 -Cell#1(RPKM)	286.496	0	11.262	0	1289.53	0.35
2-cell embryo#2 -Cell#2(RPKM)	277.232	0.148	11.261	0.201	1188.17	0.3
2-cell embryo#3 -Cell#1(RPKM)	264.708	0	6.109	0.324	1356.74	0
2-cell embryo#3 -Cell#2(RPKM)	305.364	0	8.84	0.488	1300.79	0.135
4-cell embryo#1 -Cell#1(RPKM)	167.285	0	45.451	2.648	718.789	0
4-cell embryo#1 -Cell#2(RPKM)	221.782	0	32.807	0	577.925	1.546
4-cell embryo#1 -Cell#3(RPKM)	152.13	0	24.32	1.356	610.239	0
4-cell embryo#1 -Cell#4(RPKM)	250.451	0	16.023	1.922	501.831	1.192
4-cell embryo#2 -Cell#1(RPKM)	142.531	0	28.541	0	690.043	3.046
4-cell embryo#2 -Cell#2(RPKM)	159.272	0	1.452	1.972	809.232	0
4-cell embryo#2 -Cell#3(RPKM)	163.661	0	17.616	0.528	858.163	0.898
4-cell embryo#2 -Cell#4(RPKM)	170.326	0	18.02	1.701	936.009	0.125
4-cell embryo#3 -Cell#1(RPKM)	265.306	0	25.315	0.917	970.249	0.181
4-cell embryo#3 -Cell#2(RPKM)	278.292	0	9.487	0	912.131	0
4-cell embryo#3 -Cell#3(RPKM)	258.832	0	11.977	0.236	879.533	0
4-cell embryo#3 -Cell#4(RPKM)	220.038	0.478	19.786	0.217	916.438	0.228
8-cell embryo#1 -Cell#1(RPKM)	32.077	0	50.066	0	123.83	73.62
8-cell embryo#1 -Cell#2(RPKM)	9.257	0	29.157	0	127.969	127.192
8-cell embryo#1 -Cell#3(RPKM)	23.3	0	39.306	2.39	161.83	128.431
8-cell embryo#1 -Cell#4(RPKM)	30.288	0	26.591	0	98.981	80.915
8-cell embryo#2 -Cell#1(RPKM)	6.873	0	74.772	0	80.573	1.07
8-cell embryo#2 -Cell#2(RPKM)	5.66	0	52.23	0	173.787	1.098
8-cell embryo#2 -Cell#3(RPKM)	5.804	0	46.51	0	114.85	1.278
8-cell embryo#2 -Cell#4(RPKM)	22.165	0	14.587	0	105.695	0
8-cell embryo#2 -Cell#5(RPKM)	8.907	0	16.412	0	105.677	0
8-cell embryo#2 -Cell#6(RPKM)	6.308	0	41.373	0	144.052	3.298
8-cell embryo#2 -Cell#7(RPKM)	6.938	0	28.477	0	133.563	0.299
8-cell embryo#2 -Cell#8(RPKM)	8.585	0	47.867	0	151.862	2.236
8-cell embryo#3 -Cell#1(RPKM)	13.583	0	0.199	0	77.571	0.875
8-cell embryo#3 -Cell#2(RPKM)	6.143	0	0.424	0	90.414	0
8-cell embryo#3 -Cell#3(RPKM)	14.52	0	8.647	0	67.044	0
8-cell embryo#3 -Cell#4(RPKM)	20.425	0	4.357	0	60.028	1.18
8-cell embryo#3 -Cell#5(RPKM)	17.191	0	4.785	0	71.312	0
8-cell embryo#3 -Cell#6(RPKM)	14.009	0	0	0	23.283	0
8-cell embryo#3 -Cell#7(RPKM)	3.557	0	0	0	102.07	2.124
8-cell embryo#3 -Cell#8(RPKM)	21.208	0	5.853	0	28.922	0
Morulae #1 -Cell#1(RPKM)	19.943	0	172.639	0	102.376	13.763
Morulae #1 -Cell#2(RPKM)	25.103	0	29.4	0	121.313	12.03
Morulae #1 -Cell#3(RPKM)	3.504	0	1.265	0	396.303	24.755
Morulae #1 -Cell#4(RPKM)	41.825	0	45.489	1.094	145.146	11.087
Morulae #1 -Cell#5(RPKM)	14.615	0	25.483	0.261	123.002	14.64
Morulae #1 -Cell#6(RPKM)	35.758	0	10.206	1.301	112.365	8.635
Morulae #1 -Cell#7(RPKM)	28.952	0	17.946	0	139.16	12.355
Morulae #1 -Cell#8(RPKM)	0.389	0	0.161	0	129.632	8.795
Morulae #2 -Cell#1(RPKM)	17.127	0	30.356	0.417	117.243	34.913
Morulae #2 -Cell#2(RPKM)	37.154	0	9.733	1.252	162.873	25.163
Morulae #2 -Cell#3(RPKM)	18.605	0	48.14	1.602	179.738	3.413
Morulae #2 -Cell#4(RPKM)	27.99	0	22.622	0.752	97.281	3.332
Morulae #2 -Cell#5(RPKM)	15.732	0	36.974	0	101.232	18.035
Morulae #2 -Cell#6(RPKM)	26.793	0	6.167	0.442	45.03	25.097
Morulae #2 -Cell#7(RPKM)	23.405	0	12.334	0.363	104.203	42.073
Morulae #2 -Cell#8(RPKM)	21.084	0	9.807	0.186	138.522	1.391
Late blastocyst #1 -Cell#1(RPKM)	16.465	0	9.071	0	4.05	0.886
Late blastocyst #1 -Cell#2(RPKM)	0.579	0	28.176	3.205	137.064	34.593
Late blastocyst #1 -Cell#3(RPKM)	16.925	0	29.791	4.991	49.065	65.733
Late blastocyst #1 -Cell#4(RPKM)	8.984	0	3.164	0.491	134.054	48.547
Late blastocyst #1 -Cell#5(RPKM)	10.481	0	33.589	4.07	48.401	22.614
Late blastocyst #1 -Cell#6(RPKM)	0.58	0	17.942	3.927	128.767	21.651
Late blastocyst #1 -Cell#7(RPKM)	10.198	0	72.455	7.472	36.279	6.678
Late blastocyst #1 -Cell#8(RPKM)	13.388	0	9.301	2.335	98.376	25.904
Late blastocyst #1 -Cell#9(RPKM)	12.187	0	38.913	1.258	136.188	11.561
Late blastocyst #1 -Cell#10(RPKM)	11.023	0	55.805	0.146	136.585	11.042
Late blastocyst #1 -Cell#11(RPKM)	20.978	0	52.656	4.488	146.584	14.705
Late blastocyst #1 -Cell#12(RPKM)	3.376	0	39.235	4.705	48.79	37.173
Late blastocyst #2 -Cell#1(RPKM)	10.653	0	13.174	1.959	36.773	60.59
Late blastocyst #2 -Cell#2(RPKM)	1.582	0	72.434	4.512	44.933	153.468
Late blastocyst #2 -Cell#3(RPKM)	19.698	0	4.823	0.124	123.014	57.623
Late blastocyst #2 -Cell#4(RPKM)	24.636	0	31.387	2.506	258.542	60.481
Late blastocyst #2 -Cell#5(RPKM)	17.748	0	32.66	0.111	12.659	31.968
Late blastocyst #2 -Cell#6(RPKM)	37.203	0	53.412	0	159.668	35.869
Late blastocyst #2 -Cell#7(RPKM)	7.037	0	42.825	0	9.433	73.648
Late blastocyst #2 -Cell#8(RPKM)	3.319	0	33.802	0	66.847	18.831
Late blastocyst #2 -Cell#9(RPKM)	7.451	0	7.795	2.658	2.559	37.519
Late blastocyst #2 -Cell#10(RPKM)	77.123	0	15.247	0.427	76.499	130.344
Late blastocyst #3 -Cell#1(RPKM)	0.142	0	0.14	0	0.321	14.807
Late blastocyst #3 -Cell#2(RPKM)	7.69	0	29.547	6.156	10.265	9.119
Late blastocyst #3 -Cell#3(RPKM)	34.552	0	12.21	4.768	100.271	24.693
Late blastocyst #3 -Cell#4(RPKM)	0.143	0	85.526	0	0.483	60.099
Late blastocyst #3 -Cell#5(RPKM)	1.81	0	6.36	0	21.602	26.692
Late blastocyst #3 -Cell#6(RPKM)	25.77	0	15.931	6.224	0.497	24.923
Late blastocyst #3 -Cell#7(RPKM)	0.529	0	58.182	0	17.705	9.161
Late blastocyst #3 -Cell#8(RPKM)	25.996	0	9.482	7.938	68.398	19.123
hESC passage#0 -Cell#1(RPKM)	6.143	0	52.828	11.262	50.829	148.708
hESC passage#0 -Cell#2(RPKM)	23.187	0	48.641	0.698	82.251	111.173
hESC passage#0 -Cell#3(RPKM)	13.881	0	37.017	4.318	54.161	55.594
hESC passage#0 -Cell#4(RPKM)	18.83	0	23.265	4.971	28.261	147.46
hESC passage#0 -Cell#5(RPKM)	22.098	0	23.774	2.206	47.569	92.069
hESC passage#0 -Cell#6(RPKM)	13.228	0	30.64	4.296	19.775	79.944
hESC passage#0 -Cell#7(RPKM)	9.432	0	53.119	4.327	33.322	105.69
hESC passage#0 -Cell#8(RPKM)	28.113	0	33.712	4.617	73.07	68.938
hESC passage#10 -Cell#1(RPKM)	20.537	0	15.891	2.086	32.838	51.236
hESC passage#10 -Cell#2(RPKM)	36.028	0	35.822	2.841	0.769	100.346
hESC passage#10 -Cell#3(RPKM)	17.902	0	79.883	3.872	50.654	40.359
hESC passage#10 -Cell#4(RPKM)	19.729	0	73.973	1.414	69.209	61.881
hESC passage#10 -Cell#5(RPKM)	7.546	0	25.962	0.112	200.398	48.324
hESC passage#10 -Cell#6(RPKM)	11.157	0	32.661	8.972	35.766	54.001
hESC passage#10 -Cell#7(RPKM)	20.901	0	57.796	19.001	82.406	191.738
hESC passage#10 -Cell#8(RPKM)	13.443	0	18.144	2.229	84.047	40.108
hESC passage#10 -Cell#9(RPKM)	38.497	0	81.612	0	65.803	30.18
hESC passage#10 -Cell#10(RPKM)	26.294	0	75.669	5.42	9.203	38.94
hESC passage#10 -Cell#11(RPKM)	0.141	0	10.47	0	38.176	3.221
hESC passage#10 -Cell#12(RPKM)	14.211	0	99.176	0	19.933	125.474
hESC passage#10 -Cell#13(RPKM)	27.184	0	33.881	7.404	71.029	95.585
hESC passage#10 -Cell#14(RPKM)	4.264	0	74.741	0.687	54.041	40.488
hESC passage#10 -Cell#15(RPKM)	23.971	0	27.522	6.43	80.253	84.187
hESC passage#10 -Cell#16(RPKM)	17.335	0	57.07	7.139	42.361	55.379
hESC passage#10 -Cell#17(RPKM)	17.907	0	56.265	0.573	83.7	41.287
hESC passage#10 -Cell#18(RPKM)	27.197	0	47.311	1.737	53.83	108.117
hESC passage#10 -Cell#19(RPKM)	21.994	0	37.871	4.687	58.072	37.669
hESC passage#10 -Cell#20(RPKM)	22.577	0.109	94.801	1.338	167.359	34.675
hESC passage#10 -Cell#21(RPKM)	17.849	0	63.577	2.676	31.589	83.048
hESC passage#10 -Cell#22(RPKM)	7.824	0	63.944	0	15.347	61.121
hESC passage#10 -Cell#23(RPKM)	5.46	0	117.988	18.953	95.067	32.04
hESC passage#10 -Cell#24(RPKM)	52.374	0	150.646	0	9.011	211.14
hESC passage#10 -Cell#25(RPKM)	6.36	0	31.637	0	28.227	147.904
hESC passage#10 -Cell#26(RPKM)	67.085	0	70.512	2.165	26.675	76.706
