# Supplementary material for: Porphyrin overdrive rewires cancer cell metabolism
Source: Life Sci Alliance. 2024 Apr 22;7(7):e202302547. doi: 10.26508/lsa.202302547 (PMC11035860; doi:10.26508/lsa.202302547)
Supplement: Supplementary file 7 [file LSA-2023-02547_TableS7.xlsx]

## Sheet: Sheet2
Supplemental Table S7 - Single cell RNAseq of bone marrow samples from AML patients. Marker genes for the clusters of cell populations
GeneName	EnsemblID	Cluster2_normalLate	Cluster3_NormalIntermediate	Cluster4_AELlate	Cluster5_NormalEarly	Cluster6_AELearly	Cluster 2 Log2 Fold Change	Cluster 3 Log2 Fold Change	Cluster 4 Log2 Fold Change	Cluster 5 Log2 Fold Change	Cluster 6 Log2 Fold Change	Cluster 2 P-Value	Cluster 3 P-Value	Cluster 4 P-Value	Cluster 5 P-Value	Cluster 6 P-Value
MATN1	ENSG00000162510	0	0	0	0.01	0	-0.47	0.37	1.09	3.81	2.24	1	1	1	0.258967	1
CTSG	ENSG00000100448	0.01	0.61	0.01	1.94	0.03	-5.1	1.79	-4.23	3.73	-2.82	7.12269e-18	7.06685e-06	5.68293e-06	1.7345e-12	0.0498329
TYMS	ENSG00000176890	0.01	0.08	0.55	1.62	0.8	-5.25	-1.81	1.41	3.34	1.88	2.52506e-22	0.000207408	0.0021012	1.7345e-12	0.00055642
STMN1	ENSG00000117632	0.06	1.41	1.31	8.08	4.46	-4.9	0.11	-0.02	3.25	2.01	4.03474e-29	0.762681	1	1.53966e-12	6.16766e-05
PRTN3	ENSG00000196415	0.03	1.38	0.02	3.06	0.01	-4.71	2.31	-4.49	3.24	-5.34	3.0248e-14	2.00139e-07	2.99576e-05	7.33947e-07	0.00526112
CCDC184	ENSG00000177875	0	0	0	0.01	0	-0.88	1.37	0.67	3.23	1.82	1	0.572125	1	0.329569	1
MANF	ENSG00000145050	0.02	0.51	0.14	1.33	0.25	-3.87	1.57	-0.9	3	0.1	1.97605e-17	4.40842e-06	0.299689	4.84657e-10	1
RNASE2	ENSG00000169385	0.01	1.44	0.01	2.53	0	-5.78	2.67	-5.82	2.94	-6.25	4.1927e-26	7.17976e-15	9.46164e-11	1.17955e-08	2.58957e-05
FABP5	ENSG00000164687	0.04	1.62	0.05	3.36	1.02	-4.62	2.04	-3.93	2.89	0.72	4.1927e-26	8.67852e-11	4.91533e-09	4.84657e-10	0.245073
IGLL1	ENSG00000128322	0.1	5.29	0.08	9.11	0.19	-4.6	2.64	-4.53	2.87	-3.23	7.92916e-29	7.35974e-15	5.62846e-12	7.88186e-10	0.00104502
PCNA	ENSG00000132646	0.05	0.33	0.87	2.66	2.14	-3.74	-0.81	0.88	2.82	2.38	9.66003e-19	0.0793172	0.090444	6.92131e-09	1.52722e-06
PFN4	ENSG00000176732	0	0	0	0	0	0.12	0.96	1.67	2.81	2.82	1	1	1	1	1
KIR3DL2	ENSG00000240403	0	0	0	0	0	0.12	0.96	1.67	2.81	2.82	1	1	1	1	1
FAM19A1	ENSG00000183662	0	0	0	0	0	0.12	0.96	1.67	2.81	2.82	1	1	1	1	1
CLIC3	ENSG00000169583	0	0	0	0	0	0.12	0.96	1.67	2.81	2.82	1	1	1	1	1
ARHGAP24	ENSG00000138639	0	0	0	0	0	0.12	0.96	1.67	2.81	2.82	1	1	1	1	1
AF131217.1	ENSG00000232855	0	0	0	0	0	0.12	0.96	1.67	2.81	2.82	1	1	1	1	1
RP11-445F6.2	ENSG00000226571	0	0	0	0	0	0.12	0.96	1.67	2.81	2.82	1	1	1	1	1
SLAMF7	ENSG00000026751	0	0	0	0	0	0.12	0.96	1.67	2.81	2.82	1	1	1	1	1
KCNAB1	ENSG00000169282	0	0	0	0	0	0.12	0.96	1.67	2.81	2.82	1	1	1	1	1
AC104024.1	ENSG00000230709	0	0	0	0	0	0.12	0.96	1.67	2.81	2.82	1	1	1	1	1
ASAH2	ENSG00000188611	0	0	0	0	0	0.12	0.96	1.67	2.81	2.82	1	1	1	1	1
CXCR6	ENSG00000172215	0	0	0	0	0	0.12	0.96	1.67	2.81	2.82	1	1	1	1	1
RP11-297B17.3	ENSG00000250850	0	0	0	0	0	0.12	0.96	1.67	2.81	2.82	1	1	1	1	1
FAM129C	ENSG00000167483	0	0	0	0	0	0.12	0.96	1.67	2.81	2.82	1	1	1	1	1
CNR2	ENSG00000188822	0	0	0	0	0	0.12	0.96	1.67	2.81	2.82	1	1	1	1	1
PLEKHG1	ENSG00000120278	0	0	0	0	0	0.12	0.96	1.67	2.81	2.82	1	1	1	1	1
PKM	ENSG00000067225	0.02	0.58	0.02	1.02	0	-3.61	2.44	-3.17	2.8	-5.05	2.26611e-15	2.40955e-13	1.75768e-05	2.24692e-08	0.000253368
AZU1	ENSG00000172232	0.1	4.88	0.07	7.96	0.07	-4.49	2.72	-4.55	2.8	-4.53	7.88115e-25	7.35974e-15	1.514e-10	3.30673e-08	7.42293e-05
SDF2L1	ENSG00000128228	0.02	0.35	0.2	1.1	0.64	-3.94	0.89	-0.17	2.76	1.72	3.12332e-17	0.0148597	1	4.16142e-08	0.00176508
HSPA5	ENSG00000044574	0.17	1.41	0.27	2.87	0.59	-2.32	1.73	-1.33	2.62	-0.09	4.79878e-10	1.20252e-07	0.0571108	1.043e-07	1
CLEC11A	ENSG00000105472	0.01	1.46	0.02	2.04	0.05	-5.69	2.97	-4.73	2.61	-3.16	3.48132e-29	1.85153e-21	2.63965e-10	8.69418e-08	0.00262332
VIM	ENSG00000026025	0.05	2.02	0.05	3.02	0.04	-4.35	2.63	-3.99	2.57	-3.95	3.18987e-23	1.54513e-16	1.01844e-08	2.55732e-07	0.000382469
ELANE	ENSG00000197561	0.08	5.26	0.1	7.18	0.05	-4.75	2.95	-4.21	2.55	-5.02	2.73661e-25	7.35974e-15	5.40858e-09	2.5592e-06	4.25831e-05
DUT	ENSG00000128951	0.11	1.41	1.99	5.2	3.43	-3.86	0.33	0.91	2.53	1.74	2.5846e-23	0.345303	0.0493801	8.69418e-08	0.000448274
NGFRAP1	ENSG00000166681	0.03	1.27	0.06	2.03	0.65	-4.19	2.33	-3.17	2.53	0.54	1.37848e-22	6.32669e-14	1.01939e-06	1.72453e-07	0.423265
F2R	ENSG00000181104	0	0.04	0	0.07	0.01	-4.09	1.96	-2.54	2.52	0.28	0.000279967	0.00585767	0.219672	0.0205398	1
CYBA	ENSG00000051523	0.08	3.51	0.06	4.86	0.19	-4.2	2.83	-4.3	2.52	-2.56	1.34232e-25	3.50416e-21	4.25937e-11	1.11933e-07	0.00752144
GZMK	ENSG00000113088	0	0	0	0.01	0	-0.21	-0.63	0.09	2.49	1.24	0.829449	1	1	0.35157	1
MPO	ENSG00000005381	0.1	2.82	0.1	3.87	0.09	-3.64	2.76	-3.28	2.46	-3.28	8.41765e-18	6.22461e-17	2.1189e-06	3.02262e-06	0.0034936
TRIB1	ENSG00000173334	0	0.02	0	0.03	0	-1.97	2.42	-1.5	2.33	-0.35	0.0526939	0.00340248	0.50938	0.0974391	1
TSPAN33	ENSG00000158457	0.01	0.04	0.01	0.09	0.03	-1.12	0.96	-0.71	2.33	0.73	0.0773012	0.118798	0.819155	0.0051413	0.826738
CXCL16	ENSG00000161921	0	0	0	0	0	-0.47	0.37	1.09	2.23	2.24	1	1	1	1	1
GYLTL1B	ENSG00000165905	0	0	0	0	0	-0.47	0.37	1.09	2.23	2.24	1	1	1	1	1
PDE3A	ENSG00000172572	0	0	0	0	0	-0.47	0.37	1.09	2.23	2.24	1	1	1	1	1
IGHA2	ENSG00000211890	0	0	0	0	0	-0.47	0.37	1.09	2.23	2.24	1	1	1	1	1
LY86	ENSG00000112799	0	0	0	0	0	-0.47	1.96	1.09	2.23	2.24	1	0.461693	1	1	1
RP5-1071N3.1	ENSG00000231105	0	0	0	0	0	-0.47	1.96	1.09	2.23	2.24	1	0.463263	1	1	1
AC015969.3	ENSG00000203395	0	0	0	0	0	-0.47	0.37	1.09	2.23	2.24	1	1	1	1	1
RP5-887A10.1	ENSG00000234184	0	0	0	0	0	-0.47	0.37	1.09	2.23	2.24	1	1	1	1	1
PDE5A	ENSG00000138735	0	0	0	0.01	0.01	-0.47	-0.85	1.09	2.23	2.24	0.856657	0.741036	0.989683	0.544359	0.637863
CAV2	ENSG00000105971	0	0.04	0	0.05	0	-2.43	2.26	-2.54	2.12	-1.39	0.00473942	0.000472993	0.168274	0.0453535	0.68448
PLAC8	ENSG00000145287	0.03	2.64	0.03	2.48	0.11	-5.11	3.46	-4.56	2.03	-2.69	1.26303e-29	6.11729e-30	4.78526e-11	8.33103e-05	0.00649462
CD9	ENSG00000010278	0	0.01	0	0.01	0	-1.88	1.64	-0.33	2.01	0.82	0.23246	0.268552	1	0.57802	1
AL928768.3	ENSG00000253701	0	0	0	0	0	-0.88	-0.04	0.67	1.81	1.82	1	1	1	1	1
STK33	ENSG00000130413	0	0	0	0	0	-0.88	2.54	0.67	1.81	1.82	1	0.221395	1	1	1
RP3-395M20.8	ENSG00000238164	0	0	0	0	0	-0.88	1.37	0.67	1.81	1.82	1	0.570522	1	1	1
IGHA1	ENSG00000211895	0	0	0	0	0	-0.88	-0.04	0.67	1.81	1.82	1	1	1	1	1
SGPP1	ENSG00000126821	0	0	0	0	0	-0.88	1.37	2.09	1.81	1.82	1	0.564572	0.710076	1	1
SAMD3	ENSG00000164483	0	0	0	0	0	0.53	-0.04	2.09	1.81	1.82	0.785863	1	0.702672	1	1
BCAS4	ENSG00000124243	0	0	0	0	0	-0.88	2.54	0.67	1.81	1.82	0.803957	0.218379	1	1	1
DAB2	ENSG00000153071	0	0.07	0	0.07	0.01	-2.72	2.39	-2.21	1.78	-0.45	0.000465682	3.63409e-05	0.15491	0.0669112	1
KLF2	ENSG00000127528	0.02	1.04	0.01	0.82	0.01	-4.47	3.65	-4.31	1.78	-4.49	3.47436e-18	5.70539e-25	4.21671e-07	0.00327114	0.00105633
HSH2D	ENSG00000196684	0.02	1.02	0.02	0.83	0.07	-4.38	3.48	-4.06	1.77	-2.03	6.49117e-21	9.33523e-28	5.75443e-08	0.00131969	0.0563545
ICAM3	ENSG00000076662	0.02	1.31	0.04	1.04	0.03	-4.73	3.51	-3.4	1.74	-3.26	6.64173e-24	8.33831e-29	7.21511e-07	0.00138302	0.00240933
C1orf228	ENSG00000198520	0.02	1.08	0.02	0.85	0.03	-4.44	3.57	-3.9	1.74	-3.24	2.13974e-21	3.75743e-29	9.8818e-08	0.00152351	0.00307661
IFITM2	ENSG00000185201	0.03	2.85	0.06	2.18	0.16	-5.2	3.56	-3.78	1.68	-2.3	1.06469e-30	7.38596e-32	5.20181e-09	0.00148572	0.0186077
KIAA0125	ENSG00000226777	0.02	1.51	0.04	1.1	0.09	-4.79	3.68	-3.45	1.64	-2.19	5.45005e-24	1.80544e-30	6.93149e-07	0.00335653	0.0388764
CELF2	ENSG00000048740	0.03	1.14	0.02	0.84	0.05	-4	3.52	-4.21	1.62	-2.47	3.64068e-19	4.09877e-28	2.40366e-08	0.00387969	0.021598
HOPX	ENSG00000171476	0.03	2.45	0.03	1.72	0.04	-4.79	3.78	-4.37	1.6	-3.88	9.83938e-27	5.0582e-34	4.57533e-10	0.00321454	0.000302444
LGALSL	ENSG00000119862	0	0	0	0	0	-1.21	-0.36	0.35	1.49	1.5	0.864759	1	1	1	1
PRF1	ENSG00000180644	0	0	0	0	0.01	-1.21	0.96	0.35	1.49	2.82	1	0.553668	1	1	0.380695
VPREB3	ENSG00000128218	0	0	0	0	0	-1.21	0.96	0.35	1.49	1.5	1	0.551903	1	1	1
TMEM40	ENSG00000088726	0	0	0	0	0	-1.21	-0.36	0.35	1.49	1.5	1	1	1	1	1
ANXA3	ENSG00000138772	0	0.01	0	0.01	0	-2.34	1.96	0.35	1.49	0.36	0.114932	0.0989784	1	0.697127	1
SOX4	ENSG00000124766	0.03	4.03	0.05	2.63	0.31	-5.63	3.85	-4.45	1.49	-1.78	9.69255e-33	3.3309e-35	9.41268e-11	0.00659298	0.08897
CASP4	ENSG00000196954	0.01	1.06	0.02	0.72	0.21	-5.22	3.59	-3.67	1.49	-0.42	1.17298e-24	2.1417e-29	3.21281e-07	0.00831764	1
ANKRD28	ENSG00000206560	0.04	1.93	0.06	1.24	0.21	-4.01	3.64	-3.19	1.41	-1.35	2.25665e-21	1.95706e-31	1.10686e-06	0.0109634	0.231751
TMEM173	ENSG00000184584	0.02	1.42	0.02	0.88	0.07	-4.41	3.82	-4.24	1.4	-2.43	6.17424e-23	4.02746e-34	3.95603e-09	0.0113378	0.01665
CD48	ENSG00000117091	0.01	0.02	0	0.05	0.01	-2.09	-0.47	-2.97	1.39	-0.18	0.0889861	0.979056	0.427246	0.292025	1
TOR4A	ENSG00000198113	0	0.03	0	0.01	0	-3.13	3.54	-1.58	1.31	-0.43	0.0100449	3.02809e-05	0.557246	0.544359	1
ZFP36	ENSG00000128016	0.02	1.05	0.06	0.64	0.04	-4.19	3.61	-2.38	1.31	-2.7	1.47955e-18	3.23663e-27	0.00082844	0.0288722	0.0180964
SERPINB1	ENSG00000021355	0.06	2.2	0.14	1.38	0.31	-3.75	3.45	-2.26	1.31	-1.01	7.96787e-21	7.67987e-30	0.000225402	0.0165439	0.415934
RGS18	ENSG00000150681	0	0.14	0	0.09	0.01	-3.38	3.05	-3.87	1.3	-1.1	7.05696e-06	4.12562e-09	0.00902078	0.154744	0.801948
SYNGR1	ENSG00000100321	0.01	0.64	0.17	0.79	2.25	-5.74	1.15	-1.21	1.28	3.31	3.32702e-28	0.000627768	0.0926097	0.0234217	1.51555e-14
ZFAS1	ENSG00000177410	0.13	9.34	0.29	5.44	1.13	-4.73	3.75	-3.24	1.27	-1.18	1.21252e-31	7.35974e-15	4.30616e-08	0.0176779	0.288535
SH2D1A	ENSG00000183918	0	0	0	0	0	-1.47	-0.63	1.35	1.23	1.24	0.913779	1	0.819155	1	1
MS4A1	ENSG00000156738	0	0	0	0	0.01	-1.47	-0.63	0.09	1.23	2.5	1	1	1	1	0.391075
TRDC	ENSG00000211829	0	0	0	0	0	-1.47	-0.63	0.09	1.23	1.24	1	1	1	1	1
FCRL6	ENSG00000181036	0	0	0	0	0	-0.21	-0.63	1.35	1.23	1.24	0.813268	1	0.738993	1	1
EBNA1BP2	ENSG00000117395	0.04	0.36	0.2	0.49	1.15	-3.06	0.94	-0.2	1.23	2.83	2.82737e-14	0.00545087	1	0.0271768	2.39003e-10
LAPTM5	ENSG00000162511	0.04	1.23	0.03	0.72	0.13	-3.56	3.49	-3.58	1.21	-1.41	3.91953e-17	4.54789e-28	4.14016e-07	0.03487	0.212839
ZWINT	ENSG00000122952	0.01	0.04	1.24	0.59	0.96	-4.89	-3.1	3.19	1.17	2.01	7.57679e-23	2.24435e-09	1.64043e-19	0.045074	0.000101255
GLRX	ENSG00000173221	0.02	0.4	0.05	0.41	1.14	-3.69	1.41	-2.04	1.15	3.05	4.38709e-16	3.96226e-05	0.00320122	0.0518946	3.10488e-11
LRRC59	ENSG00000108829	0.06	0.23	0.3	0.43	1.1	-2.25	0.16	0.61	1.14	2.86	4.16515e-09	0.705483	0.333928	0.0497182	3.76401e-10
CD37	ENSG00000104894	0.03	1.21	0.04	0.62	0.08	-4.12	3.66	-3.02	1.06	-1.98	1.71362e-19	2.12994e-29	1.40849e-05	0.073795	0.0719637
STRA13	ENSG00000169689	0.06	0.3	0.55	0.58	1.78	-2.83	-0.14	0.93	0.95	3	4.90702e-13	0.923493	0.0577064	0.104634	1.9709e-11
SNHG7	ENSG00000233016	0.03	2.03	0.14	0.97	0.63	-4.59	3.5	-2.13	0.88	0.21	1.59818e-25	5.05174e-30	0.000639625	0.125628	0.846998
CCT6A	ENSG00000146731	0.17	0.88	1.02	1.17	3.59	-2.5	0.44	0.65	0.82	2.86	1.63379e-12	0.21087	0.217115	0.144202	4.03935e-11
MARCKS	ENSG00000277443	0	0	0	0	0.01	-0.69	0.15	0.86	0.81	2.01	0.887027	1	1	1	0.681274
GP9	ENSG00000169704	0	0	0	0	0.01	-1.88	-1.04	0.86	0.81	2.01	1	1	0.822516	1	0.482573
CXCL8	ENSG00000169429	0.03	2.36	0.04	1	0.03	-4.6	3.89	-4.06	0.78	-4.29	2.57661e-14	1.8962e-19	8.41045e-05	0.275948	0.0170776
TOP2A	ENSG00000131747	0.03	0.03	2.91	1.07	2.57	-5.02	-4.67	3.27	0.77	2.3	1.52465e-24	5.65069e-15	7.32839e-19	0.205038	1.2916e-05
TRBC1	ENSG00000211751	0.01	0.04	0.01	0.04	0	-2.52	0.72	-1.74	0.71	-2.22	0.0862099	0.413979	1	0.494136	1
TIMM10	ENSG00000134809	0.02	0.25	0.41	0.35	1.54	-3.85	0.11	0.95	0.59	3.38	6.33727e-18	0.801113	0.0572209	0.351345	6.2307e-15
CDC20	ENSG00000117399	0.02	0.02	0.74	0.29	1.11	-3.79	-3.88	2.62	0.56	2.99	4.49344e-13	5.63981e-09	1.62655e-09	0.422833	4.37035e-08
LEF1	ENSG00000138795	0	0	0	0	0	-2.21	-1.36	-0.65	0.49	0.5	0.227778	0.606854	1	1	1
CDKN3	ENSG00000100526	0.03	0.02	1.34	0.38	0.88	-3.7	-3.88	3.55	0.49	1.89	7.41508e-16	3.57127e-11	2.34344e-22	0.461602	0.000624746
MRPL14	ENSG00000180992	0.09	0.32	0.51	0.4	1.62	-2.2	0.1	0.93	0.45	2.94	1.01237e-09	0.82557	0.0492626	0.463842	1.1681e-11
CD27	ENSG00000139193	0	0	0	0.01	0.01	-1.62	-2.5	-1.79	0.42	0.43	0.355779	0.289677	1	0.850428	0.95313
CDK1	ENSG00000170312	0.02	0.04	2.14	0.53	1.15	-4.96	-3.59	3.85	0.38	1.65	2.55769e-22	1.91526e-10	2.56401e-25	0.544359	0.00455059
NUSAP1	ENSG00000137804	0.04	0.07	2.77	0.68	1.3	-4.35	-3.17	3.9	0.37	1.42	1.28429e-21	7.53849e-10	6.81057e-28	0.548215	0.0126798
CCNB2	ENSG00000157456	0.02	0.02	1.34	0.38	1.27	-4.11	-3.99	3.24	0.36	2.43	2.39117e-17	3.62552e-11	1.30604e-17	0.574225	4.52024e-06
PTTG1	ENSG00000164611	0.17	0.13	3.54	0.98	2.38	-2.68	-2.9	3.29	0.34	1.8	1.75763e-11	8.59095e-09	7.99295e-20	0.574534	0.00101234
ATPIF1	ENSG00000130770	0.32	1.76	3.42	2.17	9.73	-2.9	0.03	1.21	0.34	3.05	2.19253e-16	0.967233	0.00471386	0.537735	1.38569e-12
TPX2	ENSG00000088325	0.03	0.05	1.32	0.33	0.86	-3.83	-2.71	3.5	0.26	1.85	1.26269e-17	7.55835e-08	2.66423e-23	0.706721	0.00052226
NELL2	ENSG00000184613	0	0	0	0	0	-2.47	-0.5	0.21	0.23	0.24	0.262158	1	1	1	1
RRM2	ENSG00000171848	0.04	0.03	2.44	0.58	1.72	-3.98	-4.12	3.56	0.2	2.01	7.45758e-16	5.92529e-11	5.99885e-19	0.752313	0.000699185
JCHAIN	ENSG00000132465	0	0	0	0	0.01	-2.69	-1.85	-1.14	0.01	1.12	1	1	1	1	0.499961
MAL	ENSG00000172005	0	0	0	0	0.03	-1.59	-1.85	-0.03	0.01	2.82	0.470281	0.571384	1	1	0.168195
NEXN	ENSG00000162614	0	0	0	0	0.03	-2.69	-0.04	-1.14	0.01	3.24	0.458105	0.717374	1	1	0.142745
HMGN5	ENSG00000198157	0.1	0.17	0.72	0.28	1.48	-1.89	-0.84	1.73	-0.01	2.88	2.87018e-07	0.064864	1.41945e-05	1	2.58789e-10
CCNB1	ENSG00000134057	0.03	0.06	1.37	0.35	1.84	-4.19	-2.7	2.8	-0.03	2.87	1.14086e-17	5.76887e-07	1.75805e-12	1	2.49062e-08
PRC1	ENSG00000198901	0.05	0.06	1.53	0.32	1.07	-3.28	-2.68	3.45	-0.03	1.95	6.46955e-15	8.40109e-08	1.06785e-22	1	0.000207902
CD3G	ENSG00000160654	0	0	0	0	0.01	-1	-1.95	-1.24	-0.09	1.01	0.732467	0.452137	1	1	0.821379
HMMR	ENSG00000072571	0.02	0.01	1.22	0.23	0.79	-3.97	-4.34	3.74	-0.09	1.94	2.28421e-16	6.22796e-12	7.40314e-24	1	0.000499696
BOLA3	ENSG00000163170	0.15	0.19	1.12	0.36	2.12	-1.81	-1.3	1.93	-0.17	2.89	2.90238e-07	0.00243528	2.19463e-07	1	6.1013e-11
CCNA2	ENSG00000145386	0.03	0.02	1.16	0.22	0.92	-3.47	-4.01	3.42	-0.18	2.18	3.90537e-15	7.65764e-12	1.12101e-21	1	2.56427e-05
GIMAP4	ENSG00000133574	0	0	0.01	0	0	-1.79	-2.04	0.45	-0.19	-0.18	0.367039	0.451756	0.946123	1	1
AC092580.4	ENSG00000235576	0	0	0	0	0	-0.59	-2.04	-0.24	-0.19	-0.18	1	0.791638	1	1	1
S100A4	ENSG00000196154	0.21	1.67	1.8	0.91	7.28	-3.01	0.59	0.67	-0.45	3.18	2.10967e-15	0.0957948	0.228373	0.956273	1.71073e-12
CENPE	ENSG00000138778	0.02	0.01	1.12	0.15	0.53	-3.72	-4.59	4.13	-0.48	1.55	1.7922e-14	7.78841e-12	9.1022e-28	0.986368	0.0102404
IGKC	ENSG00000211592	0	0	0	0	0	-1.47	-1.29	-0.58	-0.51	-0.5	0.900348	0.792208	0.92552	1	1
CD8B	ENSG00000172116	0	0	0	0	0.01	-0.97	-2.36	-1.65	-0.51	0.57	0.845793	0.473757	1	1	0.870308
CCR7	ENSG00000126353	0	0	0.01	0	0.01	-1.47	-2.36	0.58	-0.51	1.24	0.335265	0.211824	1	1	0.637863
TUBG1	ENSG00000131462	0.03	0.09	1.28	0.2	1.02	-3.66	-1.9	3.3	-0.51	2.12	1.00381e-16	6.05588e-05	1.30414e-20	0.869684	3.65171e-05
ACRBP	ENSG00000111644	0	0.02	0	0	0	-2.21	1.15	-0.65	-0.58	-0.57	0.464671	0.307539	1	1	1
S100A6	ENSG00000197956	0.05	0.93	1.69	0.72	8.58	-4.83	-0.25	0.79	-0.6	3.96	2.52883e-26	0.718161	0.145236	0.813135	1.83292e-13
KLRB1	ENSG00000111796	0	0	0.02	0	0	-1.13	-2.5	1.48	-0.65	-0.64	0.930764	1	0.533857	1	1
CENPF	ENSG00000117724	0.12	0.06	3.83	0.45	1.46	-3.03	-3.9	4.21	-0.67	1.18	1.09064e-11	5.8847e-11	9.1022e-28	0.84643	0.0695733
PITHD1	ENSG00000057757	0.79	0.33	0.66	0.45	0.71	0.24	-1.28	-0.12	-0.7	0	0.521284	0.00205753	1	0.604522	1
CD2	ENSG00000116824	0	0	0.01	0	0.01	-2.34	-2.57	0.35	-0.71	0.36	0.115188	0.22411	1	1	0.987007
CD3E	ENSG00000198851	0	0	0	0	0	-1.69	-2.57	-0.79	-0.71	-0.7	0.278446	0.221186	1	1	1
MKI67	ENSG00000148773	0.02	0.04	1.86	0.21	1.08	-4.34	-3.5	3.97	-0.74	1.83	1.18591e-19	2.88939e-10	9.1022e-28	0.666832	0.000998605
LCK	ENSG00000182866	0	0.01	0	0	0	-3.47	-0.43	-1.91	-0.77	-0.76	0.0286864	1	0.922816	1	1
IL7R	ENSG00000168685	0	0.01	0	0	0	-1.47	-0.63	-1.03	-0.94	-0.93	0.497314	1	1	1	1
CD3D	ENSG00000167286	0	0	0	0	0.01	-1.69	-3	-2.28	-1.14	-0.09	0.283245	0.159035	0.888982	1	1
MKRN1	ENSG00000133606	1.33	0.48	0.56	0.44	0.4	0.75	-1.18	-0.85	-1.17	-1.3	0.00983949	0.00273734	0.229232	0.21409	0.190715
IL32	ENSG00000008517	0.01	0	0.01	0.01	0.02	-2.28	-4.13	-1.01	-1.25	-0.2	0.0834191	0.0309593	1	1	0.928543
PPBP	ENSG00000163736	0	0.01	0	0.01	0	-3.97	-1.74	-3.44	-1.27	-2.29	1	0.703758	1	0.575554	1
GABARAPL2	ENSG00000034713	2.71	1.05	1.21	0.86	1.12	0.62	-1.14	-0.86	-1.32	-0.92	0.0333514	0.0032214	0.211253	0.142657	0.416974
YPEL3	ENSG00000090238	0.77	0.4	0.2	0.22	0.07	0.62	-0.65	-1.66	-1.44	-3.09	0.0400122	0.126694	0.00493763	0.124495	0.00118647
XPO7	ENSG00000130227	1.19	0.19	0.22	0.23	0.21	1.72	-1.95	-1.62	-1.46	-1.58	1.84112e-09	5.03337e-06	0.00808658	0.134913	0.119043
PF4	ENSG00000163737	0	0.01	0	0	0	-2.66	-0.44	-2.76	-1.61	-1.6	1	0.576656	1	1	1
LXN	ENSG00000079257	0.1	0.18	1.04	0.13	2.78	-2.49	-1.32	1.77	-1.68	3.55	1.11801e-10	0.0034187	1.08426e-05	0.111327	1.3938e-16
MAP1LC3B	ENSG00000140941	2	0.66	0.96	0.49	1.05	0.61	-1.4	-0.75	-1.71	-0.57	0.038343	0.000342836	0.327647	0.0534574	0.814899
ARL4A	ENSG00000122644	1.91	0.49	0.23	0.33	0.41	1.4	-1.35	-2.38	-1.77	-1.47	8.9844e-07	0.000915848	4.04636e-05	0.0570107	0.140606
GPX1	ENSG00000233276	19.5	3.47	4.22	3.12	2.48	1.48	-1.89	-1.51	-1.89	-2.22	6.0449e-08	9.29965e-07	0.00494791	0.0322326	0.0110947
FKBP8	ENSG00000105701	5.71	1.24	2.97	1.14	2.17	0.75	-1.98	-0.54	-1.93	-0.98	0.00837394	4.20609e-07	0.50938	0.0254586	0.369864
TRAC	ENSG00000277734	0	0.01	0	0	0.03	-2.56	-1.71	-3.08	-1.94	0.5	0.0601754	0.413979	0.590251	1	0.698792
SLC25A39	ENSG00000013306	2.55	0.47	1.48	0.53	1.55	0.58	-2.32	-0.48	-1.96	-0.37	0.0550608	1.22506e-08	0.684577	0.0272711	1
RNF10	ENSG00000022840	2.19	0.52	0.75	0.41	0.44	0.84	-1.78	-1.13	-1.98	-1.85	0.00336391	6.8191e-06	0.068072	0.0255598	0.0389037
TRAK2	ENSG00000115993	1.51	0.18	0.7	0.2	0.29	1.79	-2.34	-0.17	-2	-1.44	9.56028e-11	2.96989e-08	1	0.0285496	0.141292
ADIPOR1	ENSG00000159346	1.56	0.33	0.88	0.29	0.78	0.77	-2.01	-0.4	-2.02	-0.56	0.00831805	6.71394e-07	0.810262	0.0238805	0.827731
TSPAN17	ENSG00000048140	0.19	0.09	0.61	0.06	1.38	-0.69	-1.83	1.48	-2.12	2.83	0.054015	3.86748e-05	0.00026048	0.0340119	2.24366e-10
C10orf10	ENSG00000165507	1.2	0.23	0.19	0.18	0.09	0.76	-2.14	-2.35	-2.3	-3.21	0.0262305	1.38484e-05	0.000844535	0.0445966	0.00581254
S100A10	ENSG00000197747	2.15	0.39	0.27	0.25	0.14	1.42	-1.9	-2.33	-2.37	-3.16	1.04537e-06	8.4323e-06	0.00010005	0.0149058	0.00122392
SLC2A1	ENSG00000117394	2.88	0.3	1.93	0.31	0.74	1.53	-2.66	0.33	-2.41	-1.17	2.93289e-08	2.27197e-10	0.651337	0.0079957	0.258187
STOM	ENSG00000148175	3.21	0.42	2.63	0.35	0.76	1.47	-2.37	0.64	-2.42	-1.31	8.02659e-08	5.53091e-09	0.200441	0.00688297	0.177914
BNIP3L	ENSG00000104765	5.09	0.61	1.75	0.49	0.65	1.6	-2.43	-0.74	-2.56	-2.14	3.03806e-09	1.92269e-09	0.338328	0.00417474	0.0136783
H1F0	ENSG00000189060	0.7	0.25	4.33	0.14	0.64	-0.59	-2.18	3.37	-2.79	-0.59	0.117188	1.34538e-06	2.65142e-23	0.00752725	0.88603
LPIN2	ENSG00000101577	1.97	0.15	0.15	0.13	0.23	1.94	-3	-2.86	-2.97	-2.14	3.77162e-12	1.82948e-11	1.25761e-06	0.00237524	0.0222275
LINC01133	ENSG00000224259	0.01	0.01	0.45	0.01	1.34	-4.73	-4.49	2.06	-3.05	4.25	7.06376e-15	2.50049e-09	1.93979e-05	0.0369268	1.73536e-17
LTB	ENSG00000227507	0	0.03	0.01	0	0.01	-3.8	-1.15	-2.67	-3.14	-2.12	0.00348855	0.64458	0.662798	1	1
TUBB2A	ENSG00000137267	0.28	0.01	1.55	0.03	0.33	-0.42	-5.09	3.25	-3.23	-0.05	0.335767	7.76425e-16	5.14426e-20	0.00500671	1
BPGM	ENSG00000172331	2.57	0.2	0.82	0.15	0.28	1.51	-3.1	-0.89	-3.26	-2.4	3.91876e-08	7.16936e-13	0.199216	0.000625042	0.0068935
IFIT1B	ENSG00000204010	3.39	0.15	0.22	0.15	0.1	2.78	-3.49	-2.82	-3.3	-3.82	6.91041e-23	4.42548e-14	1.73455e-06	0.000970043	0.000103165
SLC25A37	ENSG00000147454	17.56	1.1	15.68	0.96	4.84	1.44	-3.48	0.78	-3.46	-1.1	1.21872e-07	4.98042e-16	0.107621	0.000194278	0.291235
ALAS2	ENSG00000158578	23.07	1.53	13.53	1.18	3.6	1.5	-3.36	0.08	-3.54	-1.91	2.38413e-08	1.78349e-15	1	0.000129507	0.0283378
CR1L	ENSG00000197721	0.16	0.02	1.07	0.01	0.2	-0.6	-3.82	3.62	-3.56	-0.1	0.133937	3.98086e-11	2.31124e-24	0.00354814	1
YPEL4	ENSG00000166793	1.44	0.07	0.84	0.06	0.19	1.81	-3.68	0.22	-3.57	-2.01	8.38733e-11	7.35974e-15	0.857632	0.00044582	0.0312481
EPB42	ENSG00000166947	2.5	0.18	2.29	0.12	1.02	1.32	-3.29	0.76	-3.65	-0.56	1.94545e-06	5.15252e-14	0.108055	0.000178213	0.836111
TMEM56	ENSG00000152078	0.12	0.02	1.09	0.01	0.52	-1.2	-3.61	3.48	-3.65	1.31	0.0014225	1.21164e-10	7.98645e-23	0.00279056	0.0254345
TMCC2	ENSG00000133069	2.3	0.2	0.38	0.11	0.19	1.18	-3.14	-2.07	-3.75	-2.97	5.26389e-05	4.85092e-12	0.000487934	0.000295463	0.00192603
HBQ1	ENSG00000086506	1.08	0.08	0.56	0.05	0.53	0.64	-3.55	-0.59	-3.87	-0.63	0.0331693	3.83087e-14	0.544775	0.000210412	0.771512
ACSL6	ENSG00000164398	1.21	0.04	0.65	0.03	0.04	2.49	-3.93	0.36	-4.09	-3.6	3.40152e-18	9.06508e-15	0.635207	0.00023391	0.000454184
KCNH2	ENSG00000055118	0.02	0.01	0.16	0	1.24	-3.01	-3.71	0.61	-4.2	5.2	3.79193e-09	1.07676e-07	0.464398	0.00866758	1.61207e-28
HBD	ENSG00000223609	84.27	3.55	84.9	2.7	34.07	1.47	-4.05	1.03	-4.23	-0.51	9.51999e-08	3.82083e-20	0.0193608	1.29449e-05	0.73534
THEM5	ENSG00000196407	1.33	0.05	0.09	0.03	0.03	1.54	-4.03	-3.16	-4.31	-4.3	9.61406e-08	9.66393e-16	3.07624e-07	0.000106263	4.80521e-05
HBB	ENSG00000244734	2394.53	100.71	1588.42	67.57	456.73	1.15	-4.2	0.1	-4.57	-1.79	2.38643e-05	2.41292e-22	1	2.14218e-07	0.0200241
IFI27	ENSG00000165949	2.81	0.09	0.68	0.05	0.8	1.87	-4.18	-1.16	-4.66	-0.87	3.76072e-10	4.05701e-16	0.108648	5.92238e-05	0.590583
HBA2	ENSG00000188536	1993.53	78.15	1090.63	48.58	158.57	0.9	-4.43	-0.36	-4.91	-3.19	0.00113314	5.58168e-24	0.770837	4.36205e-08	5.54826e-05
GYPB	ENSG00000250361	7	0.21	7.43	0.09	2.18	1.48	-4.51	1.13	-5.41	-0.89	8.7008e-08	7.77707e-22	0.00742745	2.71804e-07	0.469295
APOC1	ENSG00000130208	0.02	0.01	0.48	0	3	-3.96	-5	1.01	-5.47	5.18	2.667e-12	2.58255e-10	0.126019	0.00338185	1.16141e-24
KRT1	ENSG00000167768	0.68	0.03	0.07	0.01	0.02	0.28	-4.54	-3.27	-5.61	-4.6	0.471641	1.7415e-15	1.70893e-06	3.83741e-05	0.000121336
HBA1	ENSG00000206172	1087.52	30.22	632.77	15.54	108.47	0.96	-4.91	-0.23	-5.65	-2.83	0.000508661	1.49557e-27	0.99183	8.52341e-10	0.000273185
CTA-363E6.6	ENSG00000260592	0.9	0.04	0.71	0	0.33	0.79	-4.14	0.18	-6.69	-0.99	0.00707351	1.35571e-16	0.92552	7.37821e-07	0.404629
HBG2	ENSG00000196565	0.02	0.01	0.05	0	0.03	-5.39	-6.56	-3.75	-6.71	-4.37	1	1	1	1	0.893751
