# Supplementary material for: Porphyrin overdrive rewires cancer cell metabolism
Source: Life Sci Alliance. 2024 Apr 22;7(7):e202302547. doi: 10.26508/lsa.202302547 (PMC11035860; doi:10.26508/lsa.202302547)
Supplement: Supplementary file 8 [file LSA-2023-02547_TableS8.xlsx]

## Sheet: Sheet1
Supplemental Table S8 Analysis of single cell RNAseq data for the bone marrow samples from AML patients using t-SNE
CellID	TSNE-1	TSNE-2	Cluster_10clusters
AAACCTGAGGTGCTAG-1	0.524192	-26.15	2
AAACCTGGTGCACGAA-1	0.32257	-14.836	2
AAACCTGGTGGGTCAA-1	-6.44808	-13.5391	2
AAACCTGTCTCCTATA-1	-35.0563	-8.1814	4
AAACGGGAGATCCGAG-1	-33.0661	-1.90854	4
AAACGGGTCAGTTAGC-1	13.7352	-22.3656	2
AAAGATGAGCATCATC-1	-15.5274	17.8414	5
AAAGATGAGCTATGCT-1	9.31451	34.3517	3
AAAGCAACAAACGTGG-1	1.13062	-29.0492	2
AAAGCAACAATCTACG-1	2.42367	16.1023	3
AAAGCAACAATGTTGC-1	10.124	-27.6091	2
AAAGCAACATCCCATC-1	-1.70941	15.4307	3
AAAGCAATCACAACGT-1	-30.4177	-1.57934	4
AAAGCAATCTATCCCG-1	-2.39372	-18.2832	2
AAAGTAGAGTACGCCC-1	1.27709	29.0153	3
AAAGTAGTCTTGTACT-1	7.86281	34.5022	3
AAATGCCAGCCTCGTG-1	0.933659	21.246	3
AAATGCCCACCGTTGG-1	-5.68229	26.875	3
AACCATGAGGCCCGTT-1	-0.583462	-29.0846	2
AACCATGCACTTCGAA-1	-32.0796	-0.520981	4
AACCGCGCATCGGAAG-1	-3.97986	-16.382	2
AACGTTGGTGATAAAC-1	-19.7288	18.3654	5
AACGTTGTCGCGGATC-1	-35.3724	-2.62147	4
AACTCAGCACCACGTG-1	-5.64993	22.9251	3
AACTCAGTCTGTCTAT-1	5.93799	20.8677	3
AACTCCCCACACATGT-1	9.36371	-29.8622	2
AACTCCCGTGTGAAAT-1	-1.0653	29.7586	3
AACTCCCGTTTCCACC-1	-34.9422	-2.45632	4
AACTCTTAGTCGTACT-1	-3.34879	20.0293	3
AACTCTTGTTACGCGC-1	-18.2414	15.3974	5
AACTCTTTCGACGGAA-1	-0.089583	-28.6786	2
AACTCTTTCGGTGTTA-1	10.7927	-27.1346	2
AACTCTTTCTCGCTTG-1	-7.95395	-17.8085	2
AACTGGTAGGGCTCTC-1	-10.2143	21.0603	3
AACTGGTTCCTAAGTG-1	0.12804	-14.1934	2
AACTGGTTCGTAGATC-1	-0.935594	22.6078	3
AAGACCTAGTACCGGA-1	-1.45288	-16.8052	2
AAGACCTCACTTGGAT-1	-17.8851	17.5563	5
AAGACCTGTACTCAAC-1	6.97097	36.1384	3
AAGACCTGTAGGACAC-1	4.95479	-21.6343	2
AAGCCGCCACCCTATC-1	-2.6427	17.5988	3
AAGCCGCTCACATACG-1	-33.6771	3.13902	6
AAGCCGCTCATTCACT-1	-11.8505	-20.0783	2
AAGGAGCCAACGATGG-1	4.19391	30.9235	3
AAGGAGCCACATCCAA-1	-33.4451	-8.64195	4
AAGGAGCTCCACGCAG-1	-18.9291	18.5688	5
AAGGCAGAGAGTCGGT-1	-3.77159	-19.56	2
AAGGCAGAGTACCGGA-1	-9.77924	-19.6513	2
AAGGCAGGTTACGTCA-1	-2.71556	-19.6742	2
AAGGTTCCAGGCTGAA-1	-32.8174	-7.48168	4
AAGTCTGAGTTCCACA-1	1.53618	15.3827	3
AAGTCTGGTGTCGCTG-1	-2.3766	-26.0361	2
AAGTCTGGTTCTGTTT-1	-33.5053	-7.91167	4
AAGTCTGTCGAGCCCA-1	-35.4557	-0.504026	4
AATCCAGAGACTAGAT-1	0.527869	25.5865	3
AATCCAGGTAAGTAGT-1	-33.1458	6.69851	6
AATCCAGTCACATGCA-1	21.2348	-15.5445	2
AATCGGTCACCACGTG-1	20.6084	-16.8165	2
AATCGGTGTAGAAAGG-1	5.9582	23.3591	3
ACACCAAAGTAACCCT-1	1.61489	24.9244	3
ACACCAACATCCGCGA-1	22.2518	-18.0242	2
ACACCAATCAAAGACA-1	14.9102	-25.1663	2
ACACCCTGTCAACATC-1	7.5473	16.4672	3
ACACCCTGTCGCTTTC-1	5.64263	19.6531	3
ACACCGGAGACTGGGT-1	-15.8363	16.6131	5
ACACCGGCAAAGTGCG-1	-0.960573	-19.397	2
ACACCGGCAGACGCAA-1	3.84714	-23.751	2
ACACTGACATGACGGA-1	-7.43737	-19.3119	2
ACACTGATCACGCATA-1	0.281678	-17.5589	2
ACACTGATCCTAGGGC-1	-35.3834	-6.33637	4
ACAGCCGAGGGTTTCT-1	24.5127	-15.2612	4
ACAGCCGGTAAGCACG-1	20.7021	-23.7691	2
ACAGCCGGTCTGCGGT-1	22.8417	-16.7173	2
ACAGCCGGTCTGGTCG-1	-0.148252	31.8903	3
ACAGCCGTCACATAGC-1	8.36366	15.8466	2
ACAGCCGTCGCTTAGA-1	-30.2248	-3.98184	4
ACAGCCGTCTTGTATC-1	20.6425	-17.7595	2
ACAGCTAAGAATTGTG-1	9.49707	34.04	3
ACAGCTAAGTACTTGC-1	5.47815	20.9578	3
ACAGCTACACAGGAGT-1	0.944191	24.8252	3
ACAGCTACAGATGAGC-1	-5.10433	-23.7749	2
ACAGCTAGTTCACCTC-1	-3.48399	-24.1719	2
ACAGCTAGTTGTACAC-1	-31.0897	-1.20777	4
ACAGCTATCACCATAG-1	13.6217	-25.8081	2
ACAGCTATCAGTGCAT-1	-2.80348	-19.7555	2
ACAGCTATCATCGATG-1	-31.9825	-8.90344	4
ACAGCTATCTGTCTCG-1	-35.0843	-2.83017	4
ACATACGAGCTGGAAC-1	1.37364	31.7703	3
ACATACGAGGAGCGTT-1	-3.14943	24.2936	3
ACATACGAGTGAAGAG-1	1.86774	21.0939	3
ACATACGCACTTACGA-1	25.025	-18.7676	2
ACATACGCATCACGAT-1	2.60524	-25.175	2
ACATACGGTGTAAGTA-1	5.66138	23.5841	3
ACATCAGAGTCGTTTG-1	2.4051	-25.8915	2
ACATCAGTCGGACAAG-1	-5.11992	-17.6843	2
ACATGGTAGAGAACAG-1	-36.3509	-7.88691	4
ACATGGTGTAAACACA-1	22.3924	-15.4589	2
ACATGGTTCGATCCCT-1	-1.39585	-26.225	2
ACCAGTACAGCGATCC-1	-0.855496	-26.8808	2
ACCCACTGTGTAATGA-1	6.18224	31.1047	3
ACCCACTTCGGCCGAT-1	-32.7762	5.72376	6
ACCCACTTCTGCTGTC-1	3.31287	30.769	3
ACCGTAAAGACAAAGG-1	8.51531	-23.2716	2
ACCGTAAAGCTAACTC-1	-19.2931	16.2813	5
ACCGTAACACGGTAAG-1	-11.802	-17.8706	2
ACCTTTAAGGCCGAAT-1	18.5566	-20.0698	2
ACGAGCCAGAGTCGGT-1	-37.4626	-1.1333	4
ACGAGCCAGTACGACG-1	22.8133	-15.6308	2
ACGAGCCGTTGCGTTA-1	10.3564	33.1325	3
ACGAGCCTCCCTCTTT-1	-7.7742	-14.4033	2
ACGAGGAAGCGATGAC-1	1.97993	-29.9389	2
ACGAGGAAGCTCCCAG-1	-31.0068	-5.08653	4
ACGAGGAAGTCCAGGA-1	16.1279	-25.7751	2
ACGAGGAAGTGAAGTT-1	8.43131	-21.6076	2
ACGATACCAAAGCGGT-1	16.4354	-26.0609	2
ACGATACCACATGGGA-1	1.42967	18.3234	3
ACGATACCATTCTTAC-1	-38.0252	-0.84073	4
ACGATGTGTCTACCTC-1	6.90736	22.2927	3
ACGATGTTCCAGAGGA-1	-33.2488	-10.4727	4
ACGCCAGCACGAGAGT-1	-12.6472	20.4838	5
ACGCCAGGTAATTGGA-1	-0.0497009	-16.7108	2
ACGCCAGGTACGAAAT-1	14.9862	-22.0752	2
ACGCCAGGTGAGGGTT-1	0.359517	18.793	3
ACGCCGACACAAGCCC-1	2.8656	26.1239	3
ACGGAGAGTCGCATAT-1	-0.222142	25.2562	3
ACGGCCAAGAGTACAT-1	0.148107	17.0092	3
ACGGCCACATCTACGA-1	-1.01688	-19.6692	2
ACGGCCATCCAGTAGT-1	-31.2506	-4.37287	4
ACGGCCATCCGCAGTG-1	23.1027	-18.2889	2
ACGGCCATCTGACCTC-1	11.4663	-27.4392	2
ACGGGCTAGGAGTTGC-1	4.33799	22.5251	3
ACGGGCTAGTGGGTTG-1	-33.3048	6.40846	6
ACGGGCTGTAATAGCA-1	-10.0349	-18.7284	2
ACGGGCTGTCCGAATT-1	3.41366	17.162	3
ACGGGCTTCCACTCCA-1	-7.54895	-15.7421	2
ACGGGTCAGATGCCAG-1	-30.6679	-4.89641	4
ACGGGTCAGGAGTACC-1	-0.210967	-14.8864	2
ACGGGTCAGGCGACAT-1	6.44801	-31.0365	2
ACGGGTCGTTAGTGGG-1	-31.951	-9.16587	4
ACGGGTCTCGTCTGAA-1	-0.568899	34.1886	3
ACGTCAACAGCGTCCA-1	-18.2981	18.9672	5
ACGTCAACATGGAATA-1	1.33958	-28.1335	2
ACGTCAATCTTTAGGG-1	-11.8681	19.5719	3
ACTATCTTCGCTAGCG-1	2.60308	29.9128	3
ACTGAGTTCTCTAGGA-1	-32.6051	-0.234922	4
ACTGAGTTCTTGTACT-1	-35.0069	-3.39873	4
ACTGATGGTAATAGCA-1	-3.82548	-21.2501	2
ACTGCTCCAGCTGCTG-1	1.548	24.3196	3
ACTGCTCCATCTCGCT-1	16.3947	-26.1141	2
ACTGCTCGTACTTGAC-1	-0.870916	-23.6791	2
ACTGCTCGTAGCGTCC-1	-10.8068	20.9602	3
ACTTACTGTAGGACAC-1	-2.45905	-13.0758	2
ACTTACTGTTTCGCTC-1	-1.15831	13.9446	3
ACTTACTTCAAACAAG-1	2.79395	-30.5038	2
ACTTACTTCGCGTAGC-1	-37.139	-1.58273	4
ACTTGTTCAATAGAGT-1	0.613372	-15.2209	2
ACTTGTTGTAGCGTGA-1	-3.99045	-22.8746	2
ACTTGTTGTTGTGGCC-1	13.4539	-21.6876	2
ACTTGTTGTTTACTCT-1	16.8421	-26.7251	2
ACTTTCAAGCAAATCA-1	5.86822	-21.5224	2
ACTTTCACAATGGATA-1	21.1169	-17.8273	2
ACTTTCACAGGTTTCA-1	15.5843	-28.3943	2
ACTTTCATCAGTTTGG-1	1.97828	13.8275	3
ACTTTCATCGCCAAAT-1	-4.57586	-16.0259	2
AGAATAGCACGGATAG-1	7.04815	21.7754	3
AGAATAGGTCTAACGT-1	-0.360253	26.506	3
AGAATAGTCACGCATA-1	21.7134	-20.1952	2
AGACGTTAGGGCTTCC-1	-36.7821	0.928829	4
AGAGCGACACTTCTGC-1	-14.2329	19.6623	5
AGAGCGAGTCCAGTAT-1	5.90782	35.4085	3
AGAGCGAGTGCAGACA-1	-5.09811	-25.4124	2
AGAGCGATCGATCCCT-1	9.10541	-27.0681	2
AGAGCTTCAATGGAAT-1	-34.9629	1.20885	4
AGAGCTTGTTACGTCA-1	-5.02074	-24.5006	2
AGAGCTTGTTCGCTAA-1	-13.6154	16.2998	5
AGAGCTTTCGTACCGG-1	18.3967	-22.7463	2
AGATTGCAGCTTTGGT-1	10.3574	-29.0053	2
AGATTGCCATATGCTG-1	1.10743	14.8954	3
AGATTGCTCCCAGGTG-1	13.4704	-22.5272	2
AGCAGCCCATCGGGTC-1	-11.8378	-20.0274	2
AGCAGCCCATTTGCTT-1	-36.4248	-6.90915	4
AGCAGCCGTTGTCTTT-1	10.8888	-27.9421	2
AGCAGCCTCGGTGTTA-1	7.28913	33.9289	3
AGCATACCAACGATCT-1	-3.83765	21.6352	3
AGCATACGTAAGTGTA-1	-2.37741	18.4208	3
AGCGGTCAGGGCACTA-1	-1.62895	17.8058	3
AGCGGTCCATCATCCC-1	4.80654	18.4761	3
AGCGTATCAAGCCATT-1	4.92673	31.3641	3
AGCGTCGAGAGTACAT-1	6.62637	31.8875	3
AGCGTCGCAGCTCCGA-1	-0.777632	15.5683	3
AGCTCCTAGCGTGAGT-1	20.6979	-15.8152	2
AGCTCCTCAGCTGCAC-1	-33.1705	6.393	6
AGCTCCTCATGTCGAT-1	-34.2891	-8.32123	4
AGCTCCTGTACGACCC-1	0.994136	28.1565	3
AGCTCCTTCCGTACAA-1	-5.83505	26.186	3
AGCTCCTTCTCATTCA-1	-0.955574	26.764	3
AGCTCTCCAGTAGAGC-1	-6.29241	-17.2281	2
AGCTCTCGTCAACATC-1	19.3642	-17.5326	2
AGCTCTCGTTTGTTGG-1	1.91533	24.604	3
AGCTCTCTCTATCCCG-1	9.92258	-30.0275	2
AGCTTGAAGAAACCAT-1	-5.43225	-15.336	2
AGCTTGACAGCGTAAG-1	4.77196	32.126	3
AGCTTGACATTTCAGG-1	2.91399	25.4004	3
AGGCCACCACGGTTTA-1	-0.780406	-14.0338	2
AGGCCACCAGTGGAGT-1	-35.477	-3.10138	4
AGGCCACCATAACCTG-1	3.87052	20.0287	3
AGGCCGTAGAGGGATA-1	-3.20425	-16.101	2
AGGCCGTAGTCTCCTC-1	6.38795	36.1532	3
AGGCCGTCACCCAGTG-1	-33.5875	2.5705	4
AGGCCGTCACCTTGTC-1	9.09303	-26.9214	2
AGGCCGTGTCACCCAG-1	-17.7798	17.2211	5
AGGCCGTGTGCAGTAG-1	-13.3384	22.378	5
AGGGAGTAGATCCTGT-1	4.235	33.5555	3
AGGGATGTCCCGGATG-1	-18.734	18.4562	5
AGGGTGACAAACAACA-1	8.25386	-22.6764	2
AGGTCATAGGAGTAGA-1	9.67014	-25.0688	2
AGGTCATCAAAGTGCG-1	0.670691	-26.0317	2
AGGTCATCACAGTCGC-1	-2.89834	16.844	3
AGGTCCGCAATCCAAC-1	-0.54205	31.3927	3
AGTAGTCAGCCAGAAC-1	-0.344569	-27.431	2
AGTAGTCCATCGACGC-1	-30.8469	-5.93269	4
AGTAGTCTCCGCGCAA-1	-31.5978	-4.17152	4
AGTCTTTAGGTGTTAA-1	8.15581	16.6552	3
AGTCTTTGTAACGCGA-1	-18.5261	16.2996	5
AGTCTTTGTAGCGATG-1	7.52487	-27.1943	2
AGTGAGGAGCGTTCCG-1	-2.25059	-22.8784	2
AGTGAGGAGGTGCTAG-1	-37.1392	-3.27859	4
AGTGAGGCATCGGGTC-1	-33.4779	3.68452	6
AGTGGGACACTAGTAC-1	13.8773	-23.8998	2
AGTGGGAGTATCACCA-1	-34.843	-8.34619	4
AGTGGGAGTCTCATCC-1	14.9921	-28.4628	2
AGTGGGATCACAAACC-1	-18.8464	16.6329	5
AGTGGGATCACATGCA-1	-31.0136	-5.57276	4
AGTGTCAGTTGAACTC-1	5.4424	-28.9842	2
AGTTGGTCACTAGTAC-1	13.1021	-25.4071	2
AGTTGGTGTCGCGAAA-1	-1.93266	-27.6167	2
ATAACGCAGTTTCCTT-1	-18.7197	17.1262	5
ATAACGCTCACCGGGT-1	21.7356	-16.9394	2
ATAGACCAGCCAGTTT-1	4.49722	-26.386	2
ATAGACCAGCGTAATA-1	-6.77024	24.4377	3
ATAGACCAGGCCATAG-1	-34.8241	-3.41669	4
ATAGACCAGGGCATGT-1	0.481217	20.1736	3
ATAGACCGTCTCTTTA-1	20.5114	-19.0561	2
ATCACGAAGCCATCGC-1	13.3948	-20.6995	2
ATCACGACACATGTGT-1	0.40735	-24.3114	2
ATCACGACACCATCCT-1	11.5156	-26.1289	2
ATCACGAGTATATGAG-1	6.59685	34.386	3
ATCACGATCCCATTTA-1	-31.1876	-1.62379	4
ATCATCTCACAGGCCT-1	-5.16754	-20.0646	2
ATCATCTCAGTCACTA-1	-30.89	-1.26816	4
ATCATCTTCCACGACG-1	-30.6394	-1.25764	4
ATCATCTTCCTGCCAT-1	25.6513	-18.9246	2
ATCCACCCATCCCATC-1	20.8732	-21.6112	2
ATCCACCCATCCTAGA-1	-5.98067	-25.0912	2
ATCCACCGTGATGTCT-1	15.2958	-26.3443	2
ATCCACCGTGCACTTA-1	2.16447	34.7689	3
ATCCACCTCACCACCT-1	2.45487	-29.1468	2
ATCGAGTAGAAACCTA-1	2.45617	-29.854	2
ATCGAGTCATAAGACA-1	-15.8772	15.0334	5
ATCGAGTGTGTGTGCC-1	-5.21798	-16.5188	2
ATCGAGTGTTCGTTGA-1	2.87251	23.9242	3
ATCTACTGTAACGCGA-1	3.40757	25.4008	3
ATCTACTGTACCTACA-1	21.3393	-23.5072	2
ATCTGCCAGCGTTGCC-1	-5.94226	24.8913	3
ATCTGCCTCTGGTTCC-1	20.9643	-17.8966	2
ATGAGGGAGAGTAATC-1	2.82948	25.2714	3
ATGAGGGAGCACCGTC-1	2.44605	15.9911	3
ATGAGGGAGCTAGTTC-1	1.54966	16.3106	3
ATGAGGGCACGACGAA-1	-2.88912	-17.9601	2
ATGAGGGTCATGTAGC-1	2.30907	-18.7569	2
ATGCGATCACACCGAC-1	-3.02269	-19.5773	2
ATGGGAGAGCTATGCT-1	-0.686691	19.8184	3
ATGGGAGCACTTACGA-1	-35.5005	-4.31142	4
ATGGGAGCAGCCTTTC-1	-3.2367	20.4934	3
ATGGGAGTCAAACAAG-1	20.4166	-23.371	2
ATGGGAGTCCGCGTTT-1	-4.26208	-24.9541	2
ATGGGAGTCTCAACTT-1	-0.000200473	14.5385	3
ATGTGTGCATAAAGGT-1	13.3865	-23.7401	2
ATTACTCCATTGAGCT-1	24.7526	-16.0998	2
ATTACTCGTGTTGAGG-1	4.80151	19.8359	3
ATTATCCAGAAGCCCA-1	-1.04866	-26.1318	2
ATTATCCAGCTCCTCT-1	-36.1983	-8.03607	4
ATTATCCAGCTGATAA-1	-1.92989	33.3357	3
ATTATCCGTAGCTAAA-1	-10.1264	-17.6923	2
ATTATCCGTAGGCATG-1	2.18806	14.2567	3
ATTATCCGTTCACGGC-1	-1.84838	19.3491	3
ATTATCCTCCATGCTC-1	2.28582	-25.5512	2
ATTCTACAGAATGTTG-1	-29.7185	-4.90029	4
ATTCTACGTAGCGCTC-1	-1.31653	33.5724	3
ATTCTACGTCATGCAT-1	6.93616	21.1648	3
ATTGGACGTTCGTCTC-1	-13.3014	21.6781	5
ATTGGACTCATTTGGG-1	4.47486	-26.4821	2
ATTGGACTCTGAAAGA-1	-16.79	15.7978	5
ATTGGTGAGAGGTAGA-1	12.3416	-28.7778	2
ATTGGTGGTCACTTCC-1	5.19893	36.4456	3
ATTTCTGCAGATGGCA-1	2.1018	-24.0819	2
ATTTCTGCAGCTCCGA-1	-0.481001	18.855	3
ATTTCTGGTTCAGACT-1	-11.8388	-20.5454	2
ATTTCTGTCTTATCTG-1	-1.26392	24.3799	3
ATTTCTGTCTTCCTTC-1	-12.5594	-21.7536	2
CAACCAAAGCTAAGAT-1	0.767534	29.9554	3
CAACCAACAACTTGAC-1	12.224	-24.0116	2
CAACCAAGTTAGAACA-1	-34.5463	-7.31706	4
CAACCTCAGAAACCTA-1	-10.2018	-19.5521	2
CAACCTCAGGAGTACC-1	-35.5611	-3.04457	4
CAACCTCAGTGTGGCA-1	-0.324127	-26.6998	2
CAACCTCTCGTCCGTT-1	3.15149	28.4938	3
CAACTAGAGAGTCGGT-1	19.7145	-20.7639	2
CAACTAGCAGCGATCC-1	-32.3556	0.361572	4
CAACTAGCAGCTGCTG-1	24.0999	-17.9315	2
CAAGAAAGTCCTAGCG-1	16.4399	-26.7866	2
CAAGAAAGTGAAAGAG-1	-11.4975	-21.9525	2
CAAGAAAGTGCAGTAG-1	-6.49938	26.0438	3
CAAGATCAGTTGAGTA-1	9.80423	-29.7046	2
CAAGATCCAAGTACCT-1	13.2569	-26.2513	2
CAAGATCCAGCTGGCT-1	-6.32043	-14.0335	2
CAAGATCCATGGTTGT-1	15.7391	-28.011	2
CAAGATCTCAATAAGG-1	-14.6109	16.2507	5
CAAGGCCAGTGACTCT-1	-7.71913	26.1506	3
CAAGGCCCACATTAGC-1	12.3795	-27.3876	2
CAAGGCCGTTAAGTAG-1	-13.7498	22.8076	5
CAAGGCCTCTCGTATT-1	-15.1337	23.2002	5
CAAGTTGAGTAATCCC-1	-37.281	-1.38539	4
CAAGTTGGTGTGGTTT-1	15.5247	-25.0739	2
CACAAACCACACATGT-1	-4.36343	22.1099	3
CACAAACCATAACCTG-1	6.05382	35.5314	3
CACACAAGTCACTTCC-1	-13.1063	21.1327	5
CACACAAGTGGCGAAT-1	-0.896439	30.7744	3
CACACCTAGGAATTAC-1	8.92513	36.7837	3
CACACCTCACATTTCT-1	-13.4641	17.8767	5
CACACTCAGCTGCAAG-1	-31.3508	-0.356667	4
CACACTCAGGATGGTC-1	-11.7944	-21.167	2
CACACTCAGGATTCGG-1	-33.6317	-9.06044	4
CACAGGCCATCGGTTA-1	1.83334	-21.9184	2
CACAGGCTCACATGCA-1	1.0299	14.5491	3
CACAGGCTCTCTTGAT-1	3.8972	35.8545	3
CACAGGCTCTTGCAAG-1	-31.0946	-1.20851	4
CACAGTAAGATCTGAA-1	-7.10786	25.3773	3
CACAGTAAGCCGCCTA-1	-31.0332	-5.3284	4
CACAGTACACCAACCG-1	-33.6951	-6.27175	4
CACAGTACATATACGC-1	-33.6427	6.16514	6
CACAGTAGTATCGCAT-1	2.44353	-30.1896	2
CACAGTATCAGAGCTT-1	5.86136	23.0315	3
CACAGTATCCTTTACA-1	-6.12141	-18.0641	2
CACAGTATCTACTCAT-1	-5.55906	-20.6179	2
CACATAGAGTACTTGC-1	-36.953	-0.255064	4
CACATAGTCGTCTGCT-1	-13.3003	18.5596	5
CACATTTAGACCTTTG-1	2.91599	-25.9386	2
CACATTTCAGCATGAG-1	-2.26414	21.1953	3
CACATTTTCCCTTGCA-1	-6.84991	-15.7836	2
CACCACTGTATAGGGC-1	0.40168	-15.697	2
CACCACTTCGCATGGC-1	13.0933	-27.1326	2
CACCAGGCATCCCATC-1	-2.17816	23.8173	3
CACCAGGTCTGGCGTG-1	-1.97401	23.5883	3
CACCTTGCAAACCCAT-1	8.68799	-29.3131	2
CACCTTGTCAACCATG-1	20.9939	-18.3196	2
CACCTTGTCCAAACTG-1	3.32478	-24.3306	2
CACTCCATCACAAACC-1	6.58678	-30.7087	2
CAGAATCAGCTAGTGG-1	-33.2493	7.03526	6
CAGAATCAGTGGACGT-1	-1.15495	16.8956	3
CAGAATCGTACTCTCC-1	-3.61331	33.4855	3
CAGAGAGAGCGTAGTG-1	-10.6224	21.2826	3
CAGAGAGAGGCAAAGA-1	5.89057	-24.3658	2
CAGAGAGCAGATGGCA-1	10.5489	-22.6327	2
CAGAGAGTCACCAGGC-1	-2.83335	34.7374	3
CAGATCATCGCGTAGC-1	-6.71443	-18.2085	2
CAGCAGCCATATACCG-1	-3.39143	-21.6059	2
CAGCAGCGTGCAGTAG-1	6.71138	20.0529	3
CAGCATACACTTGGAT-1	-13.6975	19.4528	5
CAGCATAGTCCTAGCG-1	-4.5941	31.7845	3
CAGCATATCTTAGAGC-1	-13.5957	21.4273	5
CAGCCGAAGACAAGCC-1	-32.4468	-9.16777	4
CAGCCGAAGCGTAATA-1	-18.0992	17.5366	5
CAGCCGACACCCTATC-1	6.22623	-29.6116	2
CAGCCGAGTGCACCAC-1	-33.6836	6.14089	6
CAGCCGATCGTGGACC-1	-12.5411	-20.8244	2
CAGCGACAGGTGCTTT-1	6.91932	-20.7721	2
CAGCGACCAGCTGTAT-1	4.22177	31.1162	3
CAGCGACGTGATAAAC-1	-29.7222	-5.34897	4
CAGCGACTCACAACGT-1	-0.588812	-17.1436	2
CAGCGACTCGCGATCG-1	5.04286	33.418	3
CAGCTAACAAGTACCT-1	8.03692	16.5061	3
CAGCTAAGTGATAAAC-1	-0.0287488	-21.6512	2
CAGCTGGAGTCTTGCA-1	22.7262	-14.2539	4
CAGCTGGCATCTGGTA-1	21.1376	-22.8396	2
CAGGTGCAGTCGCCGT-1	4.64889	32.5913	3
CAGGTGCGTCTAGCGC-1	-33.6232	4.98733	6
CAGGTGCTCCAGAAGG-1	0.279704	-15.7371	2
CAGGTGCTCGATAGAA-1	-7.1429	-22.9227	2
CAGTAACGTCTAGAGG-1	-9.08559	-20.6648	2
CAGTCCTCATAGAAAC-1	16.13	-25.0221	2
CATATGGGTGTTGAGG-1	-4.62871	-18.9071	2
CATATGGTCCGAAGAG-1	-7.47684	-16.514	2
CATATTCCACGGATAG-1	-35.1795	-0.870021	4
CATATTCGTCGCTTTC-1	-2.68184	29.4871	3
CATATTCTCTCTAGGA-1	-1.43237	27.9078	3
CATCAAGAGATCCCGC-1	9.41256	34.3296	3
CATCAAGAGTCAATAG-1	-11.8338	-20.5528	2
CATCAGACACGTCAGC-1	5.65898	-25.7574	2
CATCAGACACTACAGT-1	-36.6075	-1.1357	4
CATCCACAGCTACCGC-1	24.2296	-17.5637	2
CATCCACAGTCCAGGA-1	-34.8489	-3.55436	4
CATCCACTCAAGCCTA-1	-38.3049	-0.751893	4
CATCGAAGTGCACGAA-1	7.73566	-27.9006	2
CATCGAAGTGTTAAGA-1	-6.09213	24.977	3
CATCGGGCACATCTTT-1	1.3715	-24.6462	2
CATCGGGTCAACACAC-1	6.67215	22.2827	3
CATCGGGTCCTAGTGA-1	7.91214	16.4009	3
CATCGGGTCGCACTCT-1	23.3275	-16.445	2
CATGACAAGAGCAATT-1	-34.0419	4.6774	6
CATGACAAGGATGGAA-1	4.17507	-25.7326	2
CATGACAAGTATTGGA-1	-14.0552	16.5437	5
CATGACACAGCCTTTC-1	-6.87186	28.2249	3
CATGACATCCCTCTTT-1	13.3076	-24.6122	2
CATGCCTCATGTTGAC-1	2.40884	16.8366	3
CATGCCTCATTTGCCC-1	-3.85965	-19.5676	2
CATGCCTTCAGGCCCA-1	-7.22911	23.4899	3
CATGGCGGTCTTCAAG-1	-11.6514	21.7594	5
CATTATCAGTGATCGG-1	23.9423	-16.7237	2
CATTATCCAGGTGGAT-1	7.48648	16.437	3
CATTATCTCTTTACAC-1	-1.55185	-18.2941	2
CATTCGCAGTGTGGCA-1	8.02099	-21.4802	2
CATTCGCGTCTAGTGT-1	-2.31259	33.6852	3
CATTCGCTCACGCGGT-1	-33.7178	4.23539	6
CCAATCCGTAGCCTCG-1	-14.4125	18.8004	5
CCACCTACAATAACGA-1	-31.9079	-10.2812	4
CCACCTACACACATGT-1	-33.1456	0.953536	4
CCACCTACATCAGTAC-1	-0.877048	-28.9305	2
CCACGGAGTAGCGTGA-1	-29.5237	-6.09609	4
CCACGGAGTGCCTGCA-1	-36.0264	-1.05281	4
CCACTACCACTAAGTC-1	-0.91343	32.0242	3
CCACTACCATTAGGCT-1	-38.217	-1.49824	4
CCAGCGACACCAGCAC-1	-36.2351	-0.147123	4
CCAGCGATCCTGCCAT-1	-33.9298	6.7043	6
CCAGCGATCCTTTCTC-1	-5.60786	27.998	3
CCATGTCCAAGGGTCA-1	-8.57966	-18.9456	2
CCATGTCCACCAACCG-1	-0.967654	17.2338	3
CCATGTCCAGATCTGT-1	7.34145	23.1749	3
CCATGTCCATGCTGGC-1	3.15485	21.3349	3
CCATGTCGTGTGGCTC-1	-36.9049	-0.640439	4
CCATTCGCAGCCTTGG-1	7.75729	35.8442	3
CCATTCGCATCGATTG-1	1.38949	18.2596	3
CCCAATCAGCTAACAA-1	-7.18779	24.6502	3
CCCAATCCATCCGGGT-1	-2.8872	34.0149	3
CCCAATCGTACAGTGG-1	-7.29025	-15.0766	2
CCCAATCGTCGGCATC-1	-35.8732	-6.76043	4
CCCAATCTCACCACCT-1	1.6325	14.5529	3
CCCAATCTCGCACTCT-1	-11.3147	-18.5148	2
CCCAATCTCTAACCGA-1	14.1268	-24.5198	2
CCCAGTTGTTCCACTC-1	-12.1275	-20.3184	2
CCCATACAGACTGTAA-1	-16.4742	17.2525	5
CCCATACCACGAAAGC-1	0.818416	27.3369	3
CCCATACGTAGGCATG-1	-0.488571	28.2266	3
CCCATACGTATGAAAC-1	-2.6399	31.1952	3
CCCTCCTAGAACAACT-1	4.68381	21.5657	3
CCCTCCTCATTAGCCA-1	-1.20906	22.4162	3
CCCTCCTGTAAATACG-1	10.2975	-29.2728	2
CCCTCCTGTGAGGCTA-1	-4.84681	-22.5477	2
CCCTCCTGTGAGGGTT-1	-2.692	33.9508	3
CCCTCCTTCAGTGCAT-1	6.73972	35.1984	3
CCGGGATAGAATAGGG-1	-12.3941	17.1968	5
CCGGGATCAAGCTGAG-1	-12.5472	-21.6271	2
CCGGGATCACAGGCCT-1	-4.10079	19.8345	3
CCGGGATCATCTCCCA-1	-32.5922	7.08967	6
CCGGGATTCAAACGGG-1	1.60856	30.0198	3
CCGGTAGCATTATCTC-1	-32.923	-2.64644	4
CCGTACTCAGCTGCAC-1	8.05885	-27.1975	2
CCGTACTCATATGCTG-1	15.0148	-23.0476	2
CCGTGGAAGGACATTA-1	-34.6929	-2.87611	4
CCGTGGAAGTTAGCGG-1	-8.13654	25.0482	3
CCGTGGAGTCTCAACA-1	0.433746	-24.5443	2
CCTAAAGAGCCCAATT-1	7.82996	29.4467	3
CCTAAAGTCGTGGTCG-1	-2.37971	-18.7208	2
CCTACACCAAACCTAC-1	13.6325	-25.3814	2
CCTACACGTAAATGTG-1	-32.8384	7.9002	6
CCTACACGTCAACTGT-1	-34.6255	2.01387	4
CCTACACTCAGGCCCA-1	-11.6593	-19.0463	2
CCTACCACAACTGGCC-1	9.2233	-27.409	2
CCTACCACAGACGCCT-1	-14.7453	23.9534	5
CCTAGCTCATTGGTAC-1	17.8239	-22.4264	2
CCTAGCTTCAAACAAG-1	2.27741	-28.4019	2
CCTAGCTTCTACCAGA-1	-32.1081	-9.43912	4
CCTAGCTTCTTGCCGT-1	21.8804	-22.743	2
CCTAGCTTCTTGTATC-1	0.124307	14.8045	3
CCTATTACACACGCTG-1	0.356971	-22.5221	2
CCTATTAGTCACCTAA-1	21.2119	-21.4126	2
CCTATTATCATCGGAT-1	2.33634	-19.8566	2
CCTATTATCTGATTCT-1	23.8336	-14.6593	4
CCTCTGAAGAGACGAA-1	11.4738	-26.3502	2
CCTCTGAAGCCACTAT-1	-1.9965	-24.0044	2
CCTCTGAAGCGCCTCA-1	15.4779	-24.7535	2
CCTCTGAGTACCTACA-1	21.2152	-22.0365	2
CCTTACGAGAGCTGCA-1	-17.6678	18.022	5
CCTTACGCAATAAGCA-1	-3.55867	-16.051	2
CCTTACGGTTGTGGAG-1	-36.4151	1.3741	4
CCTTACGTCAGCTGGC-1	-5.28439	-11.6584	2
CCTTCCCCACGGACAA-1	-14.3441	16.0078	5
CCTTCCCGTTGAACTC-1	5.26547	25.5665	3
CCTTCGACACCACGTG-1	1.94959	34.6384	3
CCTTCGATCAAAGACA-1	-19.0594	17.8165	5
CCTTTCTCACCTCGTT-1	-38.058	-0.585001	4
CCTTTCTTCACGCGGT-1	19.3983	-18.509	2
CGAACATTCAGTGTTG-1	9.92679	33.5469	3
CGAATGTAGTGAAGAG-1	-34.023	-10.2711	4
CGAATGTGTTCGGCAC-1	17.0978	-20.7318	2
CGAATGTTCCATGAGT-1	4.54076	21.5112	3
CGACCTTAGACATAAC-1	16.5949	-21.7073	2
CGACCTTCAACACGCC-1	16.8088	-25.5828	2
CGACCTTGTTCGAATC-1	2.75267	28.7358	3
CGACCTTGTTGAGTTC-1	-16.1384	17.3756	5
CGACCTTGTTGGAGGT-1	-19.3301	15.8011	5
CGACCTTTCAAGATCC-1	-2.73051	15.8075	3
CGACTTCAGAAGGGTA-1	-10.8673	17.8062	3
CGACTTCTCTGGTTCC-1	-6.92327	24.832	3
CGAGAAGAGCAACGGT-1	-8.01966	24.3037	3
CGAGAAGTCAAGGTAA-1	-0.103764	15.235	3
CGAGCCACAAGACACG-1	1.10806	-24.7081	2
CGAGCCACACATCCGG-1	4.72321	31.0453	3
CGATCGGAGCACAGGT-1	2.89152	26.3141	3
CGATCGGAGCCCAATT-1	-35.7711	1.69179	4
CGATCGGAGGATATAC-1	-35.1882	-4.56069	4
CGATCGGGTTATCACG-1	-12.831	23.6708	5
CGATCGGTCTCCAGGG-1	21.6153	-14.5848	2
CGATGGCCAAGTAGTA-1	-10.9558	17.0928	3
CGATGTATCCACGCAG-1	12.0314	-21.7828	2
CGATGTATCTCCAGGG-1	8.32713	36.0174	3
CGATTGAAGATCTGCT-1	4.02225	23.5068	3
CGATTGACAAATACAG-1	-34.9478	1.62733	4
CGATTGACACCAGCAC-1	22.5704	-18.5786	2
CGATTGACATGACATC-1	-2.72006	18.9773	3
CGATTGAGTTCCACTC-1	18.7198	-23.8541	2
CGATTGATCTAACGGT-1	-6.28006	-24.2076	2
CGATTGATCTCTGCTG-1	-8.26781	-14.3703	2
CGCCAAGCATGCCCGA-1	-12.9877	22.3719	3
CGCCAAGGTAGCGTCC-1	9.00484	-23.1918	2
CGCCAAGTCAACTCTT-1	-5.12597	20.5149	3
CGCGGTATCCGGCACA-1	-4.07277	18.4399	3
CGCGGTATCGCAGGCT-1	-0.735961	17.8742	3
CGCGTTTAGCTAAGAT-1	22.1311	-14.945	2
CGCGTTTCATACTACG-1	-4.65364	-14.1829	2
CGCGTTTGTCCTGCTT-1	-2.9201	23.0158	3
CGCTATCGTACGACCC-1	-9.98783	-19.8032	2
CGCTATCGTACTTGAC-1	-2.654	25.66	3
CGCTATCTCTGCTGTC-1	-14.1312	18.9381	5
CGCTGGAAGATATACG-1	-31.9011	-0.201503	4
CGCTGGAAGATCCGAG-1	-16.2704	19.0393	5
CGCTGGAAGCTACCGC-1	-4.66194	24.179	3
CGCTGGACATCGATGT-1	-5.17084	-13.2058	2
CGCTGGAGTATGAATG-1	7.35723	-22.9778	2
CGCTTCAGTGTGACGA-1	-34.2612	-8.69652	4
CGCTTCATCGCCATAA-1	24.9046	-18.8353	2
CGGACACAGGCCATAG-1	5.21758	-23.7493	2
CGGACACAGTTAGGTA-1	-0.652768	29.7357	3
CGGACACTCAGCACAT-1	-3.84297	20.9241	3
CGGACACTCCACGCAG-1	2.72131	25.7933	3
CGGACGTCAACTGCTA-1	-0.0128516	-15.9965	2
CGGACGTCAAGCCGCT-1	13.2495	-24.1536	2
CGGACGTCAATCGGTT-1	-0.581142	14.0068	3
CGGACTGAGAATGTTG-1	-0.235965	25.6838	3
CGGACTGGTGGCTCCA-1	-33.6503	7.90596	6
CGGACTGTCCAAAGTC-1	0.0450012	18.0834	3
CGGAGCTAGTGCAAGC-1	11.2629	-22.899	2
CGGAGCTAGTGTGAAT-1	6.87207	35.0636	3
CGGAGCTAGTTATCGC-1	1.40955	21.5335	3
CGGAGCTCACAGGCCT-1	1.46147	14.6184	3
CGGAGCTCACGACGAA-1	-14.9748	18.0089	5
CGGAGCTGTCTAGCCG-1	14.4902	-21.622	2
CGGAGCTGTTCGTCTC-1	-1.14102	28.0613	3
CGGAGTCAGGAATTAC-1	7.37814	-23.5127	2
CGGAGTCAGGCATGTG-1	0.109066	30.9543	3
CGGAGTCAGTAATCCC-1	7.94269	-21.2842	2
CGGAGTCCACTTCGAA-1	-0.798972	34.1149	3
CGGAGTCGTCCTAGCG-1	-12.9328	18.6536	5
CGGAGTCTCTTGAGAC-1	16.3104	-25.3562	2
CGGGTCAGTCAAAGAT-1	-4.97501	-14.8141	2
CGGGTCATCTCTGCTG-1	-1.36489	15.4848	3
CGGTTAACATCATCCC-1	2.38112	-27.6811	2
CGGTTAAGTCGGATCC-1	-9.43771	21.0407	3
CGGTTAATCTGGGCCA-1	1.29964	-29.3414	2
CGTAGCGAGCGATGAC-1	-3.99342	24.657	3
CGTAGCGGTAACGTTC-1	5.15492	29.979	3
CGTAGGCGTCACCTAA-1	-33.1993	7.10724	6
CGTAGGCTCGTTGACA-1	3.02492	-25.169	2
CGTCACTAGATTACCC-1	-6.26293	-22.6703	2
CGTCACTCAATCTGCA-1	7.82972	16.3662	3
CGTCACTGTGCCTGCA-1	-35.3412	-5.0814	4
CGTCACTTCTGCCCTA-1	7.84727	35.9426	3
CGTCACTTCTTGCAAG-1	-7.07817	25.1496	3
CGTCAGGAGGGAAACA-1	0.836814	-21.4137	2
CGTCAGGCACCTCGGA-1	8.55325	-28.0403	2
CGTCAGGGTAAACCTC-1	-14.5046	16.3365	5
CGTCAGGGTGAGGCTA-1	21.0096	-18.0922	2
CGTCCATCACAGGCCT-1	4.79391	34.7428	3
CGTCCATTCCCAACGG-1	0.820825	15.5351	3
CGTCCATTCTTAGAGC-1	-2.46388	21.6401	3
CGTCTACAGAAGGGTA-1	-1.10774	19.8894	3
CGTCTACCAGTCACTA-1	-30.5894	-1.72938	4
CGTGAGCGTTACCAGT-1	-30.8667	-0.596055	4
CGTGAGCTCCTAGGGC-1	-0.368417	21.2606	3
CGTGAGCTCGTCCAGG-1	21.1619	-21.1878	2
CGTGAGCTCTGGTGTA-1	-16.2377	18.6757	5
CGTGTAAGTTGAACTC-1	21.2943	-24.3553	2
CGTGTAATCCCACTTG-1	3.6208	18.1013	3
CGTGTAATCTGGGCCA-1	24.4666	-17.982	2
CGTGTAATCTTAACCT-1	6.37634	-25.6163	2
CGTGTCTAGTGACATA-1	3.15771	25.1005	3
CGTGTCTCACAAGTAA-1	16.1707	-21.0379	2
CGTGTCTGTCAATGTC-1	2.97706	16.7704	3
CGTGTCTGTCTGGAGA-1	-12.1889	16.8563	5
CGTTAGATCACCCTCA-1	1.04185	14.5176	3
CGTTCTGGTAAGTTCC-1	-3.14701	34.1703	3
CGTTCTGGTAATAGCA-1	-35.6387	-6.73105	4
CGTTGGGCATGCCTAA-1	-33.875	6.87221	6
CGTTGGGTCTATCGCC-1	-19.3779	16.291	5
CGTTGGGTCTGCCCTA-1	-0.509446	30.9154	3
CTAACTTAGCAGCCTC-1	-4.58335	-23.6889	2
CTAACTTGTCTCTTAT-1	14.0061	-27.5612	2
CTAACTTGTTAAGACA-1	-0.0410147	27.1973	3
CTAAGACAGCCAGGAT-1	-3.48708	-21.1223	2
CTAAGACCAAACCTAC-1	21.9063	-18.2634	2
CTAAGACCACAAGCCC-1	-2.48997	-13.2725	2
CTAATGGCAAGACACG-1	1.26917	21.1877	3
CTAATGGTCAACACCA-1	-5.29277	-18.7797	2
CTAATGGTCGTGGACC-1	2.12289	-28.3549	2
CTACACCCAGACGCTC-1	5.04258	31.7169	3
CTACACCCATCGGGTC-1	7.62595	-22.2335	2
CTACACCTCTTCGGTC-1	-13.9432	21.8746	5
CTACATTAGCTGATAA-1	8.58161	-25.7763	2
CTACATTGTTGACGTT-1	14.1074	-26.2671	2
CTACATTTCCAGAAGG-1	-6.07757	27.7339	3
CTACCCACACCAACCG-1	22.5223	-21.814	2
CTACCCAGTTAGGGTG-1	3.09491	32.1653	3
CTACCCATCCAAGTAC-1	-33.5465	7.49539	6
CTACGTCCAGTGAGTG-1	22.9943	-18.1418	2
CTACGTCTCTACCTGC-1	3.05219	17.3376	3
CTACGTCTCTTCATGT-1	-33.5404	7.2651	6
CTAGAGTCAATAGCGG-1	-1.39364	26.6431	3
CTAGAGTTCGGACAAG-1	6.66884	35.3576	3
CTAGAGTTCTCGCATC-1	17.2347	-23.3367	2
CTAGCCTAGACAGACC-1	-14.8404	16.2528	5
CTAGCCTAGCAGACTG-1	-6.31007	-21.7224	2
CTAGCCTCAGTTCCCT-1	-19.5827	16.1508	5
CTAGCCTCATAGAAAC-1	-37.686	-1.1545	4
CTAGTGACATAAGACA-1	6.99941	33.8371	3
CTAGTGAGTAAACACA-1	2.92115	15.4394	3
CTAGTGAGTTGAGTTC-1	7.98573	-21.7501	2
CTCAGAAAGTTCGATC-1	-3.81663	-13.4922	2
CTCAGAACACGGTTTA-1	21.641	-24.5243	2
CTCATTAAGAGTCTGG-1	0.510817	-15.3061	2
CTCCTAGTCTGAGGGA-1	21.2123	-18.272	2
CTCGAAAAGAGCAATT-1	-2.92836	28.1584	3
CTCGAAAAGGTGCAAC-1	21.6548	-18.1531	2
CTCGAAAGTTGTCGCG-1	-3.33735	-21.3066	2
CTCGAAATCACGCGGT-1	6.667	36.2095	3
CTCGAGGCAAACTGTC-1	-14.7803	23.7762	5
CTCGAGGGTTACTGAC-1	-12.5434	19.9437	3
CTCGAGGTCCTACAGA-1	-6.14425	26.2723	3
CTCGAGGTCTGGTATG-1	0.00534982	26.1212	3
CTCGGAGAGTGAAGTT-1	0.925908	16.8765	3
CTCGGAGTCCGAATGT-1	12.3348	-28.825	2
CTCGGAGTCTATCCTA-1	4.41817	-26.7844	2
CTCGGGACAGACAAGC-1	-1.56634	27.8866	3
CTCGTACCAAACTGCT-1	8.1297	35.1638	3
CTCGTACCAAAGAATC-1	-37.2914	-2.07152	4
CTCGTACCAAGCGCTC-1	4.28066	-24.2449	2
CTCGTACGTGGGTATG-1	-10.669	16.6304	5
CTCGTCAAGAAACCAT-1	10.4628	-22.4085	2
CTCTAATAGGCAAAGA-1	14.7855	-20.882	2
CTCTAATAGGCATGTG-1	3.44633	-24.4008	2
CTCTAATCATTTCAGG-1	-2.48377	15.5539	3
CTCTACGAGGTCGGAT-1	-33.4704	7.47993	6
CTCTGGTCAAGCGCTC-1	-14.5985	18.4122	5
CTCTGGTCATAGTAAG-1	5.60386	21.4556	3
CTCTGGTTCAGGATCT-1	-5.23328	-23.8029	2
CTCTGGTTCTGTTGAG-1	-2.2803	21.4028	3
CTGAAACGTCCTAGCG-1	15.1184	-25.747	2
CTGAAACTCAGTACGT-1	-5.73873	22.4944	3
CTGAAGTCAAACTGTC-1	-1.50795	26.8164	3
CTGAAGTTCTGGAGCC-1	4.98709	19.737	3
CTGATAGAGCTGTTCA-1	5.69241	30.713	3
CTGATAGCAAGAGGCT-1	22.301	-14.9847	2
CTGATAGGTGCTTCTC-1	-31.7283	-9.80317	4
CTGATCCAGCAGCCTC-1	0.914633	-28.8582	2
CTGATCCCAAATACAG-1	-2.94755	33.2499	3
CTGATCCCACGGTTTA-1	21.9722	-20.3648	2
CTGATCCGTTGTGGCC-1	-12.2166	-12.875	2
CTGATCCTCCGTTGCT-1	-33.6241	7.63528	6
CTGCCTAAGTGCCAGA-1	4.6498	34.8464	3
CTGCCTAGTGTGCCTG-1	-16.2796	19.5308	5
CTGCCTATCCAAGTAC-1	-0.996031	22.499	3
CTGCCTATCCGTCATC-1	2.91559	-27.7912	2
CTGCGGACAGACGTAG-1	5.36994	36.6092	3
CTGCGGAGTGTGGCTC-1	18.7349	-22.9548	2
CTGCGGATCCCTCAGT-1	12.0614	-23.5514	2
CTGCGGATCGGAATCT-1	-17.4186	14.3407	5
CTGCTGTAGGCTATCT-1	5.13259	33.2346	3
CTGCTGTCAGTCTTCC-1	-32.0831	-7.14374	4
CTGCTGTTCTTCTGGC-1	-5.8854	-24.6714	2
CTGGTCTAGAAGCCCA-1	-0.80785	29.0536	3
CTGGTCTAGCTAGCCC-1	-0.0776919	21.3259	3
CTGGTCTAGGTTCCTA-1	9.79614	-25.4791	2
CTGTGCTAGACCTAGG-1	-6.38991	-13.3116	2
CTGTGCTAGGCCCGTT-1	19.7754	-23.2528	2
CTGTGCTCAGGACCCT-1	-10.7849	19.0668	3
CTGTTTACATGGTCAT-1	-1.69394	28.8549	3
CTGTTTAGTTATTCTC-1	2.38326	27.2928	3
CTTAACTCAATCTGCA-1	-36.373	-3.66655	4
CTTAACTGTCAATGTC-1	1.15727	-22.8897	2
CTTAACTGTCGTTGTA-1	-1.14326	22.1642	3
CTTAACTGTTCGCTAA-1	-7.53233	-19.6712	2
CTTAACTTCCAGAAGG-1	-1.5487	26.9759	3
CTTAACTTCTGGAGCC-1	-31.9213	0.146419	4
CTTACCGCAGTCACTA-1	2.35722	14.2298	3
CTTACCGGTGAGGGTT-1	-34.9218	1.05012	4
CTTACCGTCCAAAGTC-1	-1.49359	31.9922	3
CTTAGGACATGAGCGA-1	-1.85905	17.4694	3
CTTAGGACATGCTGGC-1	-0.909072	-17.1201	2
CTTCTCTAGGCGATAC-1	5.04257	-26.0317	2
CTTCTCTCAGCTCGCA-1	8.10759	35.9699	3
CTTGGCTAGCTAGTTC-1	17.9288	-23.0287	2
CTTGGCTAGTGGGCTA-1	6.89883	20.9703	3
CTTGGCTGTCACTTCC-1	4.36797	16.9267	3
CTTGGCTTCACCAGGC-1	-7.33335	-24.0342	2
CTTGGCTTCCTAAGTG-1	16.3397	-21.2478	2
CTTTGCGCACAGCCCA-1	14.1334	-23.5373	2
CTTTGCGGTCGAGTTT-1	9.21346	33.9364	3
CTTTGCGTCTTGTATC-1	2.82451	-19.2709	2
GAAACTCCAGAGCCAA-1	-12.4868	-21.6127	2
GAAATGAGTAGCGCTC-1	2.9518	-23.5118	2
GAAATGAGTTACGCGC-1	-32.8149	-1.99232	4
GAAATGATCGTCGTTC-1	-34.7311	-7.15526	4
GAAATGATCTCGTTTA-1	0.0739931	16.9878	3
GAACATCCAAGACACG-1	23.7258	-17.4059	2
GAACATCCACTCAGGC-1	-38.3308	-0.825249	4
GAACATCCATGCTAGT-1	3.90032	31.9761	3
GAACATCTCTTGCAAG-1	16.2278	-27.8628	2
GAACCTACACGGACAA-1	-7.01058	23.1628	3
GAACCTAGTAAATGAC-1	-5.69679	23.4349	3
GAACCTAGTCACCTAA-1	4.12946	-26.9508	2
GAACCTATCTTGTACT-1	-6.20071	-18.5285	2
GAACGGAAGGCCCTTG-1	3.00933	-19.2079	2
GAACGGAAGTCGTACT-1	-35.0344	0.322616	4
GAACGGACAGCCAGAA-1	17.6115	-21.6671	2
GAACGGATCTGGTTCC-1	-1.76798	31.3122	3
GAAGCAGCACTAGTAC-1	8.56895	-26.3275	2
GAAGCAGTCCAGATCA-1	-1.50449	18.5004	3
GAATAAGAGCCAGTTT-1	3.91623	34.7722	3
GAATAAGAGTCAATAG-1	-0.742172	15.9018	3
GAATAAGTCCTCAACC-1	-32.0144	-9.9323	4
GAATGAAGTGAGGCTA-1	2.23188	-22.4708	2
GACACGCAGAGCCCAA-1	20.9589	-21.5532	2
GACACGCGTTTGACTG-1	-7.94339	-17.9088	2
GACACGCTCAAAGACA-1	-7.33442	-15.6248	2
GACACGCTCCCGACTT-1	-37.9231	-2.20708	4
GACACGCTCTGGAGCC-1	3.29741	36.813	5
GACAGAGGTACCGGCT-1	11.2248	-28.3501	2
GACCAATCATGAGCGA-1	5.42407	32.0991	3
GACCAATGTCTGCAAT-1	-4.39885	-22.9625	2
GACCAATGTGAGGGAG-1	25.377	-18.9144	2
GACCAATTCGGCTTGG-1	-2.64525	-18.6511	2
GACCTGGAGTTACGGG-1	-4.48585	19.6526	3
GACCTGGTCTCTGAGA-1	0.750564	-24.737	2
GACGCGTAGCCCAATT-1	-35.0789	-3.79891	4
GACGCGTCATCGGTTA-1	-4.07106	26.0239	3
GACGCGTGTATTCTCT-1	-30.5918	-5.94746	4
GACGCGTTCTGGAGCC-1	-2.11122	-27.5691	2
GACGGCTCACGTTGGC-1	-32.5509	5.51219	6
GACGTGCAGTTACCCA-1	6.74713	-22.6841	2
GACGTGCCAAACAACA-1	-31.9252	-1.13381	4
GACGTGCCACATGACT-1	-18.4719	17.0776	5
GACGTGCGTACTTGAC-1	-5.33811	27.0052	3
GACTAACAGGCTCTTA-1	-32.4964	8.28347	6
GACTAACCAGGTGCCT-1	-0.935665	-30.1793	2
GACTAACCATCCCACT-1	-5.38616	-23.0302	2
GACTAACGTAGCAAAT-1	-32.9779	-2.93934	4
GACTACAAGAGCTGCA-1	19.8858	-22.076	2
GACTACACATTAGCCA-1	5.04989	-27.6449	2
GACTACATCGCCAAAT-1	18.2329	-22.5844	2
GACTGCGAGAATCTCC-1	-10.3197	16.4933	3
GACTGCGAGACCACGA-1	-31.0011	-1.16346	4
GACTGCGAGATATGCA-1	-2.64213	18.0533	3
GACTGCGCACAAGTAA-1	7.84116	-27.2044	2
GACTGCGCACGGTAAG-1	-4.26614	28.6647	3
GACTGCGCAGCATGAG-1	5.42281	30.8809	3
GAGCAGACATGCTAGT-1	9.09279	36.988	3
GAGGTGAAGTGAATTG-1	-6.36397	17.7515	3
GAGGTGATCTGTTTGT-1	-2.33616	-21.6567	2
GAGTCCGAGGAGTTTA-1	3.78923	26.9898	3
GATCAGTAGTCCTCCT-1	-6.40595	-24.1575	2
GATCAGTGTATGCTTG-1	-32.0327	-0.331653	4
GATCAGTGTGCAGGTA-1	20.53	-18.6843	2
GATCAGTGTGTGAAAT-1	-32.7469	-6.96387	4
GATCAGTGTTCCGTCT-1	-5.8117	-23.7063	2
GATCGATCAAAGTGCG-1	-0.412163	15.4115	3
GATCGATGTAAACCTC-1	16.1401	-25.0133	2
GATCGATTCGGCGCAT-1	-33.7222	5.43681	6
GATCGCGAGGATCGCA-1	13.5367	-22.2463	2
GATCGCGAGTGTACGG-1	0.730703	30.2715	3
GATCGCGGTAGCGTAG-1	7.07965	35.7966	3
GATCGCGTCCCAAGTA-1	9.54366	33.8366	3
GATCGCGTCGTAGGAG-1	1.11224	-21.7125	2
GATCGTACATGCTAGT-1	-6.85014	-15.0973	2
GATCGTAGTAGTACCT-1	2.04978	-24.8491	2
GATCGTAGTTTGCATG-1	11.3454	-22.73	2
GATCTAGAGCGATTCT-1	-3.79732	16.8711	3
GATCTAGGTAGCTTGT-1	-5.04075	21.5918	3
GATCTAGGTCATCGGC-1	-6.20438	-16.799	2
GATGAAAAGATATGGT-1	-17.3925	18.9933	5
GATGAAACAAGTTCTG-1	16.5602	-27.395	2
GATGAAACATTAACCG-1	-2.75819	33.1808	3
GATGAAAGTAGAGCTG-1	-7.1271	-13.8251	2
GATGAAATCATGCATG-1	-1.2698	-24.9521	2
GATGAAATCCAGATCA-1	7.42802	-25.0926	2
GATGAGGTCAGCACAT-1	-18.7072	18.0455	5
GATGCTAAGAGACTTA-1	3.75615	-22.57	2
GATTCAGAGCCCAATT-1	1.56618	15.0809	3
GATTCAGTCAGCTTAG-1	17.0505	-21.0317	2
GATTCAGTCAGGTTCA-1	0.355888	16.2896	3
GATTCAGTCCGCATAA-1	20.2724	-23.6235	2
GATTCAGTCGTAGGTT-1	-15.9026	19.2211	5
GCAAACTAGGACTGGT-1	4.70128	19.4236	3
GCAAACTCACATTAGC-1	0.850778	-25.6843	2
GCAAACTCATGTTGAC-1	-18.763	18.0248	5
GCAATCAAGCTAGTTC-1	-5.87394	31.0485	3
GCAATCACAGCTCGCA-1	-4.32492	25.951	3
GCAATCACATCGATGT-1	-13.3511	19.2962	5
GCAATCAGTAGGGACT-1	-2.26467	-29.0864	2
GCACATAAGACCTAGG-1	4.06188	34.4001	3
GCACATAAGTAGCGGT-1	9.88293	35.4179	3
GCACATACATCTCGCT-1	-2.46889	-22.7189	2
GCACATAGTCATATCG-1	2.33761	-22.567	2
GCACATATCGCCATAA-1	-3.72702	32.0204	3
GCACTCTGTCGGATCC-1	-2.41294	27.0553	3
GCACTCTGTGCCTTGG-1	2.65915	-20.8963	2
GCACTCTTCATCACCC-1	-8.81571	-13.7144	2
GCAGCCAAGGGCTTGA-1	21.8552	-17.8088	2
GCAGCCAGTTGATTGC-1	6.95187	21.0139	3
GCAGTTAAGGACAGCT-1	18.5677	-20.0177	2
GCAGTTAAGTTAAGTG-1	-1.50869	27.361	3
GCATACAAGGGTCGAT-1	1.51997	-18.3619	2
GCATACAAGTTGTCGT-1	-0.00846068	-18.1155	2
GCATACACAGGGTACA-1	-1.2031	-19.9057	2
GCATACAGTAGCCTAT-1	-36.3288	-5.70328	4
GCATACAGTATAGGTA-1	-2.4229	28.1183	3
GCATGATAGAAGATTC-1	2.31014	18.573	3
GCATGCGAGCTAAGAT-1	1.5006	34.2579	3
GCATGCGCAGCCTTGG-1	-17.2416	14.1808	5
GCATGCGGTAGCTTGT-1	-16.814	14.4067	5
GCATGCGTCATTATCC-1	-6.95885	26.0861	3
GCATGCGTCGACAGCC-1	-34.4406	-8.54648	4
GCATGTAGTAAGAGGA-1	0.263774	28.8671	3
GCATGTAGTAGAGTGC-1	-31.768	-8.59724	4
GCATGTATCCCACTTG-1	-2.18795	28.7048	3
GCATGTATCGTAGGAG-1	9.11116	37.3015	5
GCCAAATCACAAGTAA-1	0.186177	19.8045	3
GCCAAATGTTTAGGAA-1	-5.52088	-14.9272	2
GCCAAATTCGACAGCC-1	3.98582	-26.3986	2
GCCTCTAGTACAGACG-1	11.4107	-26.7844	2
GCCTCTATCATCTGTT-1	6.97371	21.0877	3
GCGACCATCCCGACTT-1	-5.28458	26.4232	3
GCGAGAACACTCGACG-1	-3.54005	25.5665	3
GCGAGAACATACGCTA-1	8.06724	-24.9327	2
GCGCAACAGGAATTAC-1	-3.25962	29.7986	3
GCGCAACCAGTACACT-1	6.91501	36.1695	3
GCGCAACCATATACGC-1	-6.09546	-18.9558	2
GCGCAACCATGACGGA-1	12.5669	-26.6862	2
GCGCAACGTAAATGTG-1	3.4741	36.3549	3
GCGCAACTCGGAATCT-1	-4.16625	-17.3279	2
GCGCCAAAGAAGGTTT-1	-13.1088	19.4858	5
GCGCCAAAGAGTCGGT-1	-16.1396	17.7333	5
GCGCCAAAGCAACGGT-1	12.3694	-24.1917	2
GCGCCAAAGTGGTCCC-1	-35.0557	-8.78405	4
GCGCCAAGTAAAGGAG-1	10.8653	-25.919	2
GCGCCAATCAATACCG-1	-4.19931	28.2658	3
GCGCGATCATACGCTA-1	5.42915	-24.9792	2
GCGCGATGTCAACTGT-1	-7.27673	-14.4549	2
GCGGGTTAGTCAAGCG-1	2.46998	-20.5241	2
GCGGGTTGTACCATCA-1	-0.86388	-20.9943	2
GCGGGTTGTTCCACGG-1	9.80494	-23.7789	2
GCTCCTAAGCTAAGAT-1	7.22421	-26.1497	2
GCTCCTAGTTGTCTTT-1	21.1101	-21.6135	2
GCTCTGTGTTACCGAT-1	16.8776	-20.8252	2
GCTCTGTGTTGAGGTG-1	1.04052	-17.1588	2
GCTCTGTTCTGATACG-1	-6.93343	28.6588	3
GCTGCAGCACCAGTTA-1	-34.3327	-7.92361	4
GCTGCAGCACGTTGGC-1	8.042	-21.4456	2
GCTGCAGGTACATGTC-1	2.98169	31.7378	3
GCTGCGACAGGATTGG-1	-32.988	-8.94183	4
GCTGCGATCAGTTGAC-1	14.8106	-23.0336	2
GCTGCGATCTCTGTCG-1	6.25448	22.1716	3
GCTGCTTAGCCAGGAT-1	-2.91118	33.2287	3
GCTGCTTAGCTAAGAT-1	0.797669	23.9784	3
GCTGCTTTCTCAAGTG-1	-4.50308	25.1624	3
GCTGCTTTCTTCATGT-1	9.07018	35.1072	3
GCTTGAAAGAGAGCTC-1	-37.3595	-0.819205	4
GCTTGAAAGATGCCAG-1	-6.44897	-13.262	2
GCTTGAAGTTGAGTTC-1	21.1779	-14.2879	2
GGAAAGCTCCCAAGAT-1	9.40567	-21.8244	2
GGAACTTCAGCATACT-1	22.8157	-19.8409	2
GGAACTTGTATATGGA-1	20.2004	-16.0374	2
GGAACTTTCGTAGGTT-1	-33.7624	5.075	6
GGAATAAAGTTAAGTG-1	17.6028	-21.5646	2
GGAATAAGTCCGTTAA-1	-1.17105	32.3381	3
GGACATTAGACAGACC-1	7.35386	35.4099	3
GGACATTTCACAGTAC-1	16.2508	-26.9576	2
GGACATTTCAGGCCCA-1	17.4127	-25.7066	2
GGACGTCAGAGGGATA-1	0.998324	31.6895	3
GGACGTCGTCATGCAT-1	-1.94107	19.1178	3
GGACGTCTCAAACGGG-1	-5.64328	-21.5524	2
GGACGTCTCCGCTGTT-1	-4.69394	-19.7128	2
GGATTACAGATACACA-1	4.62198	-27.4477	2
GGATTACGTATGGTTC-1	-9.29008	-20.3686	2
GGATTACGTGTTCTTT-1	2.58862	25.1015	3
GGATTACTCTACCTGC-1	3.37507	24.0105	3
GGCAATTAGATATACG-1	-0.914919	-17.3797	2
GGCAATTAGGACACCA-1	8.98808	35.5252	3
GGCAATTTCATTCACT-1	-1.63457	-18.5924	2
GGCAATTTCCCTCAGT-1	2.00903	-28.2976	2
GGCCGATCATAACCTG-1	2.59203	19.0273	3
GGCGACTAGACTTTCG-1	0.559703	23.8058	3
GGCGACTGTCCAGTTA-1	0.574954	-17.717	2
GGCGTGTCATGCATGT-1	-0.92757	-29.0506	2
GGCTCGAAGAGCCTAG-1	20.3629	-20.966	2
GGCTCGACAGGTCCAC-1	-3.00695	25.1076	3
GGCTCGACATCTCCCA-1	-37.3838	-1.08216	4
GGCTGGTAGAATCTCC-1	-29.7987	-5.91992	4
GGCTGGTAGTTCGCGC-1	12.2858	-29.6853	2
GGCTGGTCACCGAATT-1	-4.81831	-18.6913	2
GGGAATGTCATCACCC-1	-10.6344	-18.3074	2
GGGACCTAGTCTCGGC-1	0.814089	-25.2502	2
GGGAGATAGCGGATCA-1	-29.4396	-5.7546	4
GGGATGAAGGAACTGC-1	-9.14679	-15.6447	2
GGGATGAAGTCACGCC-1	24.3262	-19.4127	2
GGGATGAGTGAAGGCT-1	0.865965	-20.8446	2
GGGCACTAGCAGCCTC-1	0.729576	-17.7969	2
GGGCACTTCTTGTATC-1	-5.29813	-23.0176	2
GGGCATCGTAAGAGGA-1	12.2163	-21.8208	2
GGGCATCTCACATACG-1	-5.97043	-24.3979	2
GGGTCTGGTCAGATAA-1	22.8194	-13.5334	4
GGGTCTGTCTACTTAC-1	16.3337	-23.7246	2
GGGTTGCAGTCGATAA-1	-34.3871	-9.48613	4
GGGTTGCAGTGGGTTG-1	3.541	27.1568	3
GGGTTGCGTAAACCTC-1	-15.8401	14.7561	5
GGGTTGCGTTGGTGGA-1	-33.5539	4.83486	6
GGTATTGTCCCATTTA-1	0.544521	-15.833	2
GGTGAAGAGAACTCGG-1	22.9436	-16.5539	2
GGTGAAGAGTAGGTGC-1	-18.1971	15.6751	5
GGTGAAGGTCACCCAG-1	16.3915	-25.7613	2
GGTGAAGTCTGGAGCC-1	0.742607	16.699	3
GGTGCGTAGGAGTCTG-1	-5.13374	23.6738	3
GGTGCGTTCATATCGG-1	10.4411	-26.8018	2
GGTGTTAAGATGGGTC-1	-6.41724	25.7965	3
GGTGTTACACACTGCG-1	7.1337	31.5987	3
GGTGTTATCTCAAGTG-1	-34.7156	-6.84728	4
GTAACGTGTTTAAGCC-1	7.26091	31.2889	3
GTAACGTTCTCAACTT-1	-1.08252	-28.9594	2
GTACGTAGTTACGACT-1	-33.3365	5.05009	6
GTACTTTCAGCGTCCA-1	-12.2932	20.8142	3
GTACTTTGTATAATGG-1	22.9037	-19.7934	2
GTACTTTTCTCTGAGA-1	-6.56463	23.7456	3
GTAGGCCAGTCATGCT-1	-10.7597	17.0065	5
GTAGGCCAGTGCCATT-1	1.5109	34.6333	3
GTAGGCCGTACTCAAC-1	-6.05411	-25.2062	2
GTAGGCCGTTATCGGT-1	1.37481	19.4832	3
GTAGGCCTCTTTAGGG-1	2.52712	-26.0427	2
GTAGTCAAGCGGCTTC-1	2.94587	-22.1919	2
GTAGTCACAAACTGCT-1	0.377723	26.8162	3
GTAGTCATCGGCTACG-1	-4.71936	20.601	3
GTATCTTCAACTGCTA-1	11.8772	-27.9175	2
GTATCTTCAAGCCATT-1	22.4342	-14.2004	2
GTATCTTGTTCACGGC-1	0.386243	25.9874	3
GTATTCTAGCCACTAT-1	-0.570163	25.1462	3
GTATTCTTCAAGATCC-1	-1.21466	32.1759	3
GTATTCTTCACCCTCA-1	-3.46562	32.773	3
GTATTCTTCGAGAACG-1	-33.77	-8.87861	4
GTCAAGTAGGAGCGTT-1	-2.26438	30.5207	3
GTCAAGTGTCAGTGGA-1	1.87345	27.3309	3
GTCAAGTGTCCATCCT-1	-0.193851	21.3114	3
GTCACAAAGGATATAC-1	-3.57244	-21.2008	2
GTCACAAGTAGCGTCC-1	-33.3294	-7.95643	4
GTCACAATCCGAATGT-1	-9.01031	-15.2416	2
GTCACGGCATTAGGCT-1	-1.00257	-20.8756	2
GTCACGGTCATCACCC-1	-33.7414	7.47772	6
GTCATTTCAAGCCTAT-1	-33.4353	-8.77615	4
GTCATTTGTCGCGTGT-1	-2.87079	21.1362	3
GTCATTTGTGACTACT-1	-35.3729	-1.83106	4
GTCCTCAGTGTGACGA-1	-4.46971	24.3368	3
GTCGGGTAGCACACAG-1	3.74756	22.1	3
GTCGGGTAGGAATCGC-1	4.58517	24.1782	3
GTCGGGTCAGGACGTA-1	5.07094	-24.4218	2
GTCGGGTGTCCGAAGA-1	-29.828	-5.69971	4
GTCGGGTTCATTCACT-1	-2.14593	21.0393	3
GTCGTAAAGCACAGGT-1	4.00693	-26.5813	2
GTCGTAAGTGTTCTTT-1	6.49261	22.9999	3
GTCTCGTCAATAGCGG-1	-4.46792	26.2778	3
GTCTTCGCACGGCCAT-1	-33.1097	-2.83862	4
GTCTTCGGTCACCCAG-1	-17.4316	14.3383	5
GTCTTCGGTGGCGAAT-1	-2.1549	25.5384	3
GTCTTCGTCAAGATCC-1	-33.8286	1.88507	4
GTCTTCGTCGTGGTCG-1	-7.01122	-20.8527	2
GTCTTCGTCTTACCGC-1	14.8689	-26.0029	2
GTGAAGGCAAGGTTTC-1	-30.4531	-1.04519	4
GTGAAGGCACAGAGGT-1	6.25074	32.5283	3
GTGAAGGCACTGCCAG-1	-34.9599	-7.12745	4
GTGAAGGGTTATGTGC-1	13.2963	-23.2092	2
GTGAAGGTCTCGTATT-1	18.6446	-23.4321	2
GTGAAGGTCTGTACGA-1	-7.73484	27.0712	3
GTGCAGCAGCCGGTAA-1	7.5711	36.6179	3
GTGCAGCAGGCAGGTT-1	14.4345	-22.7257	2
GTGCAGCCACAACGCC-1	5.23455	18.7203	3
GTGCAGCCAGTTCATG-1	-6.17724	27.6958	3
GTGCAGCGTCGAGTTT-1	1.3531	16.4507	3
GTGCAGCTCCACGTTC-1	9.59787	-30.2664	2
GTGCATAAGAGGTACC-1	-2.14837	30.737	3
GTGCATACACCATCCT-1	5.14576	30.4685	3
GTGCATACAGCGTAAG-1	-13.0218	-20.879	2
GTGCATAGTAGTGAAT-1	13.0927	-28.9029	2
GTGCATATCGGATGGA-1	5.60614	-24.2419	2
GTGCATATCTTGTACT-1	3.67276	18.2216	3
GTGCTTCCAGCTTAAC-1	-3.38751	-23.0024	2
GTGCTTCTCATTCACT-1	-1.02156	-13.8789	2
GTGCTTCTCTCGTATT-1	-6.91373	-23.956	2
GTGGGTCTCGTTGCCT-1	5.18384	23.2803	3
GTGTGCGCAATACGCT-1	1.54808	-23.683	2
GTGTTAGGTCTCAACA-1	0.534523	-21.4261	2
GTGTTAGGTGCAACTT-1	15.7977	-28.2489	2
GTGTTAGGTGGCAAAC-1	-33.6978	7.91003	6
GTTAAGCCACAGGCCT-1	20.1146	-24.1037	2
GTTAAGCGTAGCTCCG-1	7.63641	33.716	3
GTTACAGAGCGCTCCA-1	2.15095	15.8492	3
GTTCATTAGAAACGAG-1	-18.9739	17.4514	5
GTTCATTCACAGCGTC-1	-1.90243	16.9386	3
GTTCATTGTGCATCTA-1	5.13104	31.4396	3
GTTCATTGTTGCTCCT-1	21.6686	-22.5398	2
GTTCATTTCATGGTCA-1	-36.689	0.898404	4
GTTCGGGAGGCCGAAT-1	-12.1803	20.1266	3
GTTCGGGAGTGGGTTG-1	20.413	-22.397	2
GTTCTCGGTCAGCTAT-1	-0.639489	28.6454	3
GTTTCTACATCGGTTA-1	3.19177	21.0882	3
GTTTCTAGTAAGTTCC-1	-1.47155	-29.3164	2
TAAACCGAGAGATGAG-1	-33.087	-9.36831	4
TAAACCGGTTCCGTCT-1	24.2996	-17.8128	2
TAAACCGTCCGCATAA-1	-36.867	0.424878	4
TAAGAGATCGGAAATA-1	3.49694	24.0541	3
TAAGCGTAGGCTAGAC-1	20.1626	-20.9737	2
TAAGCGTAGTAGTGCG-1	-33.4347	5.89317	6
TAAGCGTGTCGAAAGC-1	-2.63968	20.3515	3
TAAGCGTTCCTGCAGG-1	-3.35904	-28.7343	2
TAAGTGCCAATCCAAC-1	22.2024	-21.7796	2
TAAGTGCCACGAAAGC-1	-2.3526	-17.3174	2
TAAGTGCGTCTCTTTA-1	-3.6856	-13.5297	2
TACAGTGCAGCTGCAC-1	20.3253	-17.5956	2
TACAGTGCATAAGACA-1	24.3254	-17.7534	2
TACAGTGGTGGTCTCG-1	2.57075	-28.79	2
TACCTATAGTCCGTAT-1	23.7957	-17.3459	2
TACCTATCAACTGCTA-1	20.789	-22.57	2
TACCTATGTAGCTTGT-1	23.8568	-16.1485	2
TACCTATGTTACCGAT-1	2.09344	25.0015	3
TACGGATAGATCCCGC-1	-3.02514	21.4217	3
TACGGATAGGGTGTGT-1	-5.99653	-24.7985	2
TACGGATCATACTCTT-1	5.16639	-22.871	2
TACGGATGTTCACGGC-1	-1.19767	-17.1281	2
TACGGGCTCTGTCTCG-1	14.0459	-22.567	2
TACGGTACATTCCTGC-1	7.85183	-30.3759	2
TACGGTAGTAAAGTCA-1	-34.1859	-8.31083	4
TACTCATAGAGGTAGA-1	-34.5455	-5.61856	4
TACTCATCAAGGCTCC-1	21.6415	-21.7871	2
TACTCATCACTCTGTC-1	3.3644	16.1945	3
TACTCATCAGTACACT-1	-32.5943	-0.70182	4
TACTCATCATCTATGG-1	22.8822	-14.966	2
TACTCGCAGTAGGTGC-1	-6.26309	-13.3569	2
TACTCGCCACTATCTT-1	-15.8506	18.6352	5
TACTCGCCAGTAGAGC-1	-1.41922	22.0168	3
TACTTACAGCTGCCCA-1	-0.984899	33.7221	3
TACTTGTCAAGTTAAG-1	-1.64376	27.7694	3
TACTTGTCATCGATGT-1	3.63658	26.1569	3
TACTTGTGTTTGACTG-1	-7.1258	-14.6443	2
TAGAGCTAGTGGGTTG-1	2.37836	14.046	3
TAGAGCTGTCACTTCC-1	-3.87775	-19.7539	2
TAGAGCTGTTCAGGCC-1	5.21226	19.5606	3
TAGCCGGAGACTAAGT-1	0.21901	14.9171	3
TAGCCGGAGTACGATA-1	-7.46536	-19.6149	2
TAGCCGGCACGCTTTC-1	-5.87124	-24.6667	2
TAGCCGGGTACCGTTA-1	-32.4867	-6.28063	4
TAGGCATAGGTAGCTG-1	-1.03399	-13.8306	2
TAGGCATAGTATTGGA-1	-1.54788	-26.8098	2
TAGGCATCAAAGGTGC-1	-1.91363	30.8791	3
TAGGCATGTGGAAAGA-1	-6.01362	23.8662	3
TAGGCATTCTTCCTTC-1	-4.21869	-21.0886	2
TAGTGGTTCGCAGGCT-1	-0.762998	-27.9043	2
TAGTTGGCAGGTGGAT-1	-4.11616	-17.3393	2
TAGTTGGGTAAGAGAG-1	10.2848	-22.2436	2
TATCAGGCAAGTCTAC-1	-15.4791	15.2708	5
TATCAGGCATCCAACA-1	-35.1939	1.51173	4
TATCAGGTCCCGGATG-1	6.35596	35.4904	3
TATCTCAAGGACTGGT-1	24.5976	-17.3617	2
TATGCCCAGGGAGTAA-1	24.222	-16.1797	2
TATGCCCGTGGCAAAC-1	-15.6867	16.7081	5
TATGCCCTCACCGTAA-1	-7.5371	24.8951	3
TATTACCCAGCGTCCA-1	0.589807	-30.4167	2
TATTACCGTCCTAGCG-1	2.11549	-22.0792	2
TATTACCGTGAGTATA-1	-6.08777	-16.5292	2
TCAACGAAGGCCGAAT-1	-37.3869	-1.5685	4
TCAACGAAGTCTTGCA-1	-12.1077	19.3368	5
TCAACGATCCGTAGGC-1	-0.938019	-17.43	2
TCAATCTAGCACCGCT-1	-2.12787	23.6269	3
TCAATCTTCGTGGGAA-1	-11.7884	22.2273	5
TCACAAGAGGCTAGCA-1	5.8363	25.3775	3
TCACAAGCACACCGCA-1	-0.19702	19.1783	3
TCACAAGGTTACGACT-1	2.95297	22.5792	3
TCACAAGGTTTGTTTC-1	-35.3125	-6.02658	4
TCACAAGTCACGATGT-1	7.26347	-23.0886	2
TCACGAAGTAGCTGCC-1	2.56879	-21.1192	2
TCACGAATCGGCTACG-1	-3.29273	24.6829	3
TCAGATGAGCCCAACC-1	15.8807	-23.7893	2
TCAGATGCACTACAGT-1	3.07618	36.798	3
TCAGATGTCCTAGGGC-1	-3.89663	-24.3007	2
TCAGATGTCGCGTAGC-1	-3.14418	-17.5903	2
TCAGCAAAGACTAGGC-1	-17.6995	18.9056	5
TCAGCAAAGTCTCCTC-1	23.069	-16.4341	2
TCAGCAACAATGGACG-1	-0.607075	-22.5617	2
TCAGCAACACAACGTT-1	22.6578	-14.4142	2
TCAGCTCGTACATCCA-1	6.12061	-29.3461	2
TCAGCTCGTCATTAGC-1	-0.439746	18.7367	3
TCAGCTCGTCGAACAG-1	-9.60865	-19.9043	2
TCAGGATAGACCCACC-1	-5.85197	-17.7287	2
TCAGGATCACCAACCG-1	-30.9434	-4.52945	4
TCAGGATGTTCCGGCA-1	-12.5993	20.7904	3
TCAGGTAAGAGCCCAA-1	-32.6883	-1.28465	4
TCAGGTAAGTAGTGCG-1	14.9699	-24.1948	2
TCAGGTACAAGAGGCT-1	-32.8232	-6.09461	4
TCAGGTATCCTTGACC-1	-18.3016	15.9144	5
TCATTACGTCAGGACA-1	22.0961	-19.1578	2
TCATTTGCAAGTAGTA-1	19.9018	-22.6632	2
TCATTTGCACGAAACG-1	-3.09342	-24.5492	2
TCCACACAGACAATAC-1	-0.0738343	-22.9308	2
TCCACACTCTTTACGT-1	4.83101	22.9897	3
TCCCGATCAATCACAC-1	-0.418089	25.3629	3
TCCCGATCAGGTCCAC-1	-0.630963	33.1604	3
TCCCGATGTTGTCGCG-1	22.0906	-20.6852	2
TCCCGATGTTTACTCT-1	-13.3369	14.8643	5
TCCCGATTCAAACCGT-1	22.6833	-19.9592	2
TCCCGATTCAAGGCTT-1	5.71681	-22.9452	2
TCCCGATTCATGTGGT-1	-8.44802	-16.5138	2
TCGAGGCAGAGCTTCT-1	-8.78191	17.9047	5
TCGAGGCAGTGTGGCA-1	-12.1986	-20.8944	2
TCGAGGCCACCCATGG-1	-4.16101	-21.5821	2
TCGAGGCTCGTGACAT-1	-14.9445	23.4998	5
TCGCGAGGTCTCCCTA-1	14.8462	-28.7528	2
TCGCGAGTCGCGTTTC-1	-14.9834	15.9807	5
TCGCGAGTCTTAGCCC-1	22.9399	-17.832	2
TCGCGTTCAATGCCAT-1	2.14074	26.7295	3
TCGCGTTGTCTGATCA-1	9.18255	35.8344	3
TCGCGTTGTTCTGTTT-1	13.6959	-22.5666	2
TCGGGACCATAACCTG-1	2.71469	-21.3877	2
TCGGGACGTTGTGGCC-1	10.2431	-29.2643	2
TCGGTAAAGCTAGTTC-1	9.60006	32.7284	3
TCGGTAACAAGGGTCA-1	-31.156	-1.4646	4
TCGGTAATCCCTTGCA-1	5.19074	29.2394	3
TCGGTAATCTTCGGTC-1	-5.94782	-15.5381	2
TCGTAGACAGACGTAG-1	-37.3112	-0.863956	4
TCTATTGAGTGAACGC-1	-35.0406	-7.40478	4
TCTATTGCACGAAACG-1	2.56468	34.8116	3
TCTATTGCAGACGCAA-1	-18.0143	18.9585	5
TCTATTGGTCTAGCCG-1	-10.7992	20.9671	3
TCTATTGTCCCGACTT-1	8.09155	34.7992	3
TCTCATAAGGCTAGAC-1	2.00015	-22.4434	2
TCTCTAACAACTGCTA-1	-5.13282	-20.072	2
TCTGAGAAGTTAAGTG-1	1.06648	-21.1009	2
TCTGAGAGTATAGGTA-1	-7.15589	22.5578	3
TCTGGAAAGACTTGAA-1	-1.19043	-27.9817	2
TCTGGAACAAGGACAC-1	22.8733	-13.574	4
TCTGGAACACAGGCCT-1	-0.257686	25.0017	3
TCTGGAATCACAATGC-1	3.41465	15.2789	3
TCTGGAATCTCGAGTA-1	-3.885	-13.5622	2
TCTTCGGGTCATACTG-1	-2.66015	18.6951	3
TCTTCGGTCCCAAGAT-1	-6.56654	-15.0949	2
TCTTTCCTCGTTGCCT-1	2.7619	-29.532	2
TCTTTCCTCTAACGGT-1	1.85699	25.9712	3
TGACAACCAAGCCGTC-1	0.804787	28.9824	3
TGACAACTCTGAAAGA-1	-15.2827	16.5235	5
TGACGGCAGACGCAAC-1	-1.44388	-28.1605	2
TGACGGCAGTTCCACA-1	-6.27521	-14.7825	2
TGACGGCCACCAACCG-1	2.40551	-18.8715	2
TGACGGCCAGCTCGCA-1	5.44765	35.4807	3
TGACGGCTCATCTGTT-1	12.7465	-28.5631	2
TGACTAGGTCTTGTCC-1	5.82164	32.543	3
TGACTTTAGGAGTAGA-1	9.47506	-24.2754	2
TGACTTTTCGAGAGCA-1	-33.2311	-7.08167	4
TGAGAGGAGAGAGCTC-1	-0.377917	30.6887	3
TGAGAGGCATTACGAC-1	7.0525	35.3606	3
TGAGCATAGTGAAGTT-1	-34.6821	1.29783	4
TGAGCATCACTTAAGC-1	-3.03349	27.7827	3
TGAGCATGTAAGCACG-1	-1.37305	28.6753	3
TGAGCATTCAAACAAG-1	12.4478	-26.2401	2
TGAGCCGAGTGAACGC-1	-4.00134	26.4217	3
TGAGCCGCATCACAAC-1	-0.980118	16.3577	3
TGAGCCGTCTGCCAGG-1	-5.18154	-16.4599	2
TGAGGGACAAGCTGAG-1	1.35344	28.2137	3
TGAGGGATCAGTTCGA-1	1.64449	23.2616	3
TGAGGGATCGTTTGCC-1	7.13829	31.6677	3
TGATTTCCAAGGACAC-1	6.06679	22.7536	3
TGATTTCCACCATGTA-1	-3.94466	-13.5032	2
TGATTTCCATAAAGGT-1	-4.72549	21.2702	3
TGATTTCCATGCAATC-1	2.13097	27.7129	3
TGATTTCGTAAATGTG-1	-14.223	19.0964	5
TGATTTCGTCTGCAAT-1	3.69878	32.1832	3
TGATTTCGTTCCCGAG-1	3.39962	17.9281	3
TGATTTCTCTGTCCGT-1	10.1822	33.3608	3
TGATTTCTCTTCATGT-1	-5.10342	-21.1237	2
TGCACCTCAGGGTTAG-1	-3.00133	24.4388	3
TGCACCTGTTCTGAAC-1	-33.3572	6.76813	6
TGCACCTGTTTGTTTC-1	3.1818	28.4558	3
TGCCAAAAGCTAGCCC-1	-15.9022	14.844	5
TGCCAAACAGCATACT-1	9.67944	-29.669	2
TGCCAAAGTGCGATAG-1	-0.292406	19.7998	3
TGCCAAAGTGCTGTAT-1	-1.18095	-22.7758	2
TGCCCATAGAGTAAGG-1	-33.953	5.12676	6
TGCCCATGTCTGATCA-1	-34.9566	-7.02025	4
TGCCCTAAGTATCGAA-1	-7.06657	28.8762	3
TGCCCTACATAGTAAG-1	-31.2098	-0.442507	4
TGCCCTAGTCAAACTC-1	-19.0131	16.5066	5
TGCCCTAGTCAATACC-1	7.71434	-26.8159	2
TGCGCAGAGAAACCGC-1	2.56185	24.7924	3
TGCGCAGAGGCAGTCA-1	8.11139	16.475	3
TGCGCAGAGGGCTTCC-1	-35.3252	2.92143	6
TGCGCAGCACTCGACG-1	-7.63601	-19.7942	2
TGCGCAGGTATTAGCC-1	9.37925	-30.7055	2
TGCGGGTAGTAATCCC-1	18.7146	-18.4468	2
TGCGGGTCACTTAAGC-1	-18.9357	16.8439	5
TGCGGGTTCCACGCAG-1	-3.40817	-22.877	2
TGCGGGTTCTCGAGTA-1	-32.8184	-3.54562	4
TGCGTGGGTTAGATGA-1	-3.49861	-24.5667	2
TGCGTGGTCCTCAATT-1	-0.528649	24.6061	3
TGCTACCTCAATAAGG-1	-34.0018	-9.10733	4
TGCTACCTCGCGGATC-1	9.42788	34.2738	3
TGCTGCTAGAGGTAGA-1	2.72937	22.6578	3
TGCTGCTAGCCATCGC-1	-35.6015	-7.36917	4
TGCTGCTAGTCTCGGC-1	-17.5734	16.9006	5
TGCTGCTGTAGCCTCG-1	18.8814	-18.5177	2
TGCTGCTGTCCAACTA-1	8.58205	-25.4883	2
TGGACGCCAAGAAAGG-1	0.124402	-28.7583	2
TGGCCAGCACGAAGCA-1	-2.87557	33.4251	3
TGGCCAGCAGTAACGG-1	-32.1475	-9.6707	4
TGGCCAGGTAGCCTAT-1	9.88069	-27.1544	2
TGGCCAGTCAACACCA-1	7.78031	32.1258	3
TGGCCAGTCTGTCTCG-1	-12.6125	17.5297	5
TGGCGCAGTTAAGACA-1	-32.2211	-8.98401	4
TGGCTGGAGTCACGCC-1	-15.1893	15.7194	5
TGGCTGGCAACACCCG-1	-33.0452	7.54925	6
TGGCTGGCATTGGCGC-1	-0.813588	-13.7644	2
TGGCTGGGTAAACCTC-1	-14.5445	19.0994	5
TGGCTGGGTCTTCGTC-1	-2.15794	-13.3651	2
TGGGAAGCAGGACGTA-1	0.0845976	14.8972	3
TGGGAAGGTTAAGAAC-1	19.888	-18.2257	2
TGGGCGTAGAAAGTGG-1	-33.8684	-2.58022	4
TGGGCGTAGGTGCACA-1	10.7506	-28.0581	2
TGGGCGTGTAACGTTC-1	2.57887	-30.0176	2
TGGGCGTGTCGCTTTC-1	2.19294	-18.2331	2
TGGTTAGTCGTGGTCG-1	-31.22	-7.93721	4
TGGTTCCCAATGTTGC-1	-3.03502	15.5738	3
TGGTTCCGTGGCGAAT-1	1.78668	28.0931	3
TGGTTCCTCCTGTAGA-1	-5.49122	-22.0311	2
TGTATTCCAAGCGTAG-1	8.67091	-23.1876	2
TGTATTCTCTGTCCGT-1	0.0112864	-23.0771	2
TGTCCCACAAGAGGCT-1	3.33725	29.4828	3
TGTCCCAGTAACGCGA-1	-34.6929	-1.52313	4
TGTCCCAGTGGTCTCG-1	19.3724	-23.3576	2
TGTCCCATCGGTCTAA-1	1.75345	22.1316	3
TGTGGTAAGTCGAGTG-1	22.4639	-15.6163	2
TGTGGTATCTTGGGTA-1	12.2707	-25.0955	2
TGTGTTTGTGTCTGAT-1	20.6169	-17.7771	2
TGTGTTTTCACTTCAT-1	-2.42391	-13.4921	2
TGTGTTTTCAGTTGAC-1	-4.38432	-20.9395	2
TGTTCCGAGCTCTCGG-1	10.6309	-29.0723	2
TGTTCCGCAGGGCATA-1	8.47268	-25.128	2
TGTTCCGGTTCCAACA-1	12.3848	-25.7644	2
TGTTCCGTCTCTAGGA-1	-2.00295	21.4376	3
TTAACTCCAGCTGCAC-1	-33.5551	3.76984	6
TTAACTCTCTGTCTAT-1	-0.528982	-26.4679	2
TTAGGACAGAAGAAGC-1	6.25931	-26.2738	2
TTAGGACCAATCTGCA-1	-5.73895	-23.1478	2
TTAGGACGTTGATTCG-1	2.18111	16.611	3
TTAGGCAAGCGTAGTG-1	-6.03171	-17.3717	2
TTAGTTCAGTTGTAGA-1	-0.904963	14.8792	3
TTAGTTCTCAAACGGG-1	-31.9761	-8.92051	4
TTATGCTCAAGCTGTT-1	-15.6977	18.4672	5
TTATGCTCAGCCTTTC-1	2.07994	-30.5718	2
TTATGCTCAGGGTTAG-1	-15.2906	19.6548	5
TTATGCTTCCAGAGGA-1	19.1409	-22.6932	2
TTCCCAGAGATAGGAG-1	-4.68192	22.7344	3
TTCCCAGAGTACATGA-1	-31.9181	-3.73508	4
TTCCCAGAGTGCGATG-1	-5.62406	-12.4556	2
TTCCCAGCACATGACT-1	7.22761	-22.1308	2
TTCCCAGTCTTACCTA-1	5.23346	-27.4149	2
TTCGAAGCAGCCACCA-1	12.731	-26.2634	2
TTCGAAGCATGGTAGG-1	-8.70047	17.907	3
TTCGAAGTCGCTTAGA-1	-10.9924	17.437	3
TTCGGTCAGCTGCAAG-1	19.8568	-16.3763	2
TTCGGTCAGTGACTCT-1	-5.13711	19.7112	3
TTCGGTCGTCGACTGC-1	-2.64587	-21.5633	2
TTCGGTCGTGATAAGT-1	2.69896	-24.5094	2
TTCTACAAGCTGTTCA-1	16.7358	-26.7479	2
TTCTACATCCATTCTA-1	10.7351	-22.4155	2
TTCTACATCGCAGGCT-1	-8.20101	-18.441	2
TTCTACATCTCGATGA-1	-33.8904	-9.97798	4
TTCTCAAAGGTAAACT-1	1.13303	-26.2856	2
TTCTCAATCATTGCGA-1	-13.8823	21.702	5
TTCTCCTGTGAGCGAT-1	-4.86977	32.9085	3
TTCTCCTGTTCAGTAC-1	-1.08483	-24.9549	2
TTCTTAGAGAATGTGT-1	3.17665	15.9401	3
TTCTTAGCAATGGACG-1	-3.77671	29.8149	3
TTCTTAGGTAATTGGA-1	-4.6107	21.7085	3
TTGAACGGTCGGCATC-1	4.33655	35.2193	3
TTGACTTTCAGGCCCA-1	13.6803	-22.9942	2
TTGCCGTAGTACGATA-1	-17.391	17.4471	5
TTGCCGTCACCACCAG-1	-6.12275	23.9045	3
TTGCCGTCAGCAGTTT-1	9.62914	-24.1601	2
TTGCCGTGTTGGGACA-1	-2.98147	28.4351	3
TTGCGTCAGGCTACGA-1	-35.2141	3.14935	6
TTGCGTCCAGAGTGTG-1	2.15746	28.8253	3
TTGGAACCACATCCGG-1	-9.03879	-20.4982	2
TTGGAACGTCGAGATG-1	22.0045	-19.7264	2
TTGGAACGTTACAGAA-1	23.0853	-13.4418	4
TTGGCAAAGCATGGCA-1	-4.63039	22.987	3
TTGGCAACATGCCACG-1	-5.83969	31.822	3
TTGGCAATCAACACTG-1	6.28719	-22.9206	2
TTGGCAATCATCATTC-1	-31.9008	0.103388	4
TTGTAGGCAATGTTGC-1	22.9781	-15.5087	2
TTGTAGGGTAGCAAAT-1	-0.968946	25.9589	3
TTTACTGAGTACGACG-1	-33.9158	3.0343	6
TTTACTGTCAGCTCGG-1	10.1742	-29.5824	2
TTTATGCAGGACAGCT-1	-13.0666	20.48	5
TTTATGCGTCGAGATG-1	1.83208	23.0512	3
TTTATGCTCCGAACGC-1	-35.0349	-5.35382	4
TTTATGCTCCTAGAAC-1	-33.6459	-9.58559	4
TTTATGCTCGACAGCC-1	5.55545	33.5846	3
TTTCCTCGTATCACCA-1	-31.9542	-5.81016	4
TTTCCTCGTGAGTGAC-1	-2.84433	26.379	3
TTTGCGCAGGGTGTTG-1	-0.719011	17.958	3
TTTGCGCTCGTGACAT-1	4.24873	32.2331	3
TTTGGTTAGTACTTGC-1	-33.6983	6.27102	6
TTTGGTTGTACATCCA-1	-35.0409	1.37696	4
TTTGTCAAGAGGACGG-1	15.6435	-21.68	2
TTTGTCAAGAGGTACC-1	-1.66298	18.5415	3
TTTGTCACATTACCTT-1	-11.383	-22.2001	2
TTTGTCAGTAGGCTGA-1	-1.6818	-21.1186	2
TTTGTCATCAGCATGT-1	10.0859	-25.6966	2
TTTGTCATCCTTGCCA-1	-7.30893	26.5917	3
